# Supplementary material for: Characterizing the Metabolism of Dehalococcoides with a Constraint-Based Model
Source: PLoS Comput Biol. 2010 Aug 19;6(8):e1000887. doi: 10.1371/journal.pcbi.1000887 (PMC2930330; doi:10.1371/journal.pcbi.1000887)
Supplement: Dataset S1 — SBML File for Dehalococcoides Metabolic Model, iAI549. (0.48 MB XML) [file pcbi.1000887.s001.xml]

<?xml version="1.0" encoding="UTF-8"?>
<sbml xmlns="http://www.sbml.org/sbml/level2" level="2" version="1" xmlns:html="http://www.w3.org/1999/xhtml">
<model id="iAI549" name="iAI549">
<listOfCompartments>
	<compartment id="Extra_organism"/>
	<compartment id="Cytosol" outside="Extra_organism"/>
</listOfCompartments>
<listOfSpecies>
	<species id="M_10fthf_c" name="M_10_Formyltetrahydrofolate_C20H21N7O7" compartment="Cytosol" charge="-2" boundaryCondition="false"/>
	<species id="M_12dag3p_c" name="M_1_2_Diacyl_sn_glycerol_3_phosphate_C5H5O8PR2" compartment="Cytosol" charge="-2" boundaryCondition="false"/>
	<species id="M_12dgr_c" name="M_1_2_Diacylglycerol_C5H6O5R2" compartment="Cytosol" charge="0" boundaryCondition="false"/>
	<species id="M_13dpg_c" name="M_3_Phospho_D_glyceroyl_phosphate_C3H4O10P2" compartment="Cytosol" charge="-4" boundaryCondition="false"/>
	<species id="M_1ap2ol_c" name="M_1_Aminopropan_2_ol_C3H10NO" compartment="Cytosol" charge="1" boundaryCondition="false"/>
	<species id="M_1ap2olp_c" name="M_D_1_Aminopropan_2_ol_O_phosphate_C3H9NO4P" compartment="Cytosol" charge="-1" boundaryCondition="false"/>
	<species id="M_1pyr5c_c" name="M_1_Pyrroline_5_carboxylate_C5H6NO2" compartment="Cytosol" charge="-1" boundaryCondition="false"/>
	<species id="M_23dhdp_c" name="M_2_3_Dihydrodipicolinate_C7H5NO4" compartment="Cytosol" charge="-2" boundaryCondition="false"/>
	<species id="M_23dhmb_c" name="M__R__2_3_Dihydroxy_3_methylbutanoate_C5H9O4" compartment="Cytosol" charge="-1" boundaryCondition="false"/>
	<species id="M_23dhmp_c" name="M__R__2_3_Dihydroxy_3_methylpentanoate_C6H11O4" compartment="Cytosol" charge="-1" boundaryCondition="false"/>
	<species id="M_25aics_c" name="M__S__2_5_Amino_1__5_phospho_D_ribosyl_imidazole_4_carboxamidosuccinate_C13H15N4O12P" compartment="Cytosol" charge="-4" boundaryCondition="false"/>
	<species id="M_25dhpp_c" name="M_2_5_Diamino_6_hydroxy_4__5__phosphoribosylamino__pyrimidine_C9H14N5O8P" compartment="Cytosol" charge="-2" boundaryCondition="false"/>
	<species id="M_26dap_LL_c" name="M_LL_2_6_Diaminoheptanedioate_C7H14N2O4" compartment="Cytosol" charge="0" boundaryCondition="false"/>
	<species id="M_26dap_M_c" name="M_meso_2_6_Diaminoheptanedioate_C7H14N2O4" compartment="Cytosol" charge="0" boundaryCondition="false"/>
	<species id="M_2ahbut_c" name="M__S__2_Aceto_2_hydroxybutanoate_C6H9O4" compartment="Cytosol" charge="-1" boundaryCondition="false"/>
	<species id="M_2ahhmd_c" name="M_2_Amino_4_hydroxy_6_hydroxymethyl_7_8_dihydropteridine_diphosphate_C7H8N5O8P2" compartment="Cytosol" charge="-3" boundaryCondition="false"/>
	<species id="M_2ahhmp_c" name="M_2_Amino_4_hydroxy_6_hydroxymethyl_7_8_dihydropteridine_C7H9N5O2" compartment="Cytosol" charge="0" boundaryCondition="false"/>
	<species id="M_2beACP_c" name="M_But_2_enoyl_acyl_carrier_protein_C4H5OX" compartment="Cytosol" charge="0" boundaryCondition="false"/>
	<species id="M_2c25dho_c" name="M_2_Carboxy_2_5_dihydro_5_oxofuran_2_acetate_C7H4O6" compartment="Cytosol" charge="-2" boundaryCondition="false"/>
	<species id="M_2cpr5p_c" name="M_1__2_Carboxyphenylamino__1_deoxy_D_ribulose_5_phosphate_C12H13NO9P" compartment="Cytosol" charge="-3" boundaryCondition="false"/>
	<species id="M_2dda7p_c" name="M_2_Dehydro_3_deoxy_D_arabino_heptonate_7_phosphate_C7H10O10P" compartment="Cytosol" charge="-3" boundaryCondition="false"/>
	<species id="M_2dhp_c" name="M_2_Dehydropantoate_C6H9O4" compartment="Cytosol" charge="-1" boundaryCondition="false"/>
	<species id="M_2dmmq8_c" name="M_2_Demethylmenaquinone_8_C50H70O2" compartment="Cytosol" charge="0" boundaryCondition="false"/>
	<species id="M_2dmmql8_c" name="M_2_Demethylmenaquinol_8_C50H72O2" compartment="Cytosol" charge="0" boundaryCondition="false"/>
	<species id="M_2ippm_c" name="M_2_Isopropylmaleate_C7H8O4" compartment="Cytosol" charge="-2" boundaryCondition="false"/>
	<species id="M_2m3pg_c" name="M_2__alpha_D_Mannosyl__3_phosphoglycerate_C9H17O12P" compartment="Cytosol" charge="0" boundaryCondition="false"/>
	<species id="M_2mahmp_c" name="M_2_Methyl_4_amino_5_hydroxymethylpyrimidine_diphosphate_C6H8N3O7P2" compartment="Cytosol" charge="-3" boundaryCondition="false"/>
	<species id="M_2mbcoa_c" name="M_2_Methylbutanoyl_CoA_C26H40N7O17P3S" compartment="Cytosol" charge="-4" boundaryCondition="false"/>
	<species id="M_2mcacn_c" name="M_cis_2_Methylaconitate_C7H5O6" compartment="Cytosol" charge="-3" boundaryCondition="false"/>
	<species id="M_2me4p_c" name="M_2_C_methyl_D_erythritol_4_phosphate_C5H11O7P" compartment="Cytosol" charge="-2" boundaryCondition="false"/>
	<species id="M_2mecdp_c" name="M_2_C_methyl_D_erythritol_2_4_cyclodiphosphate_C5H10O9P2" compartment="Cytosol" charge="-2" boundaryCondition="false"/>
	<species id="M_2o3mpt_c" name="M__R__2_Oxo_3_methylpentanoate_C6H9O3" compartment="Cytosol" charge="-1" boundaryCondition="false"/>
	<species id="M_2obut_c" name="M_2_Oxobutanoate_C4H5O3" compartment="Cytosol" charge="-1" boundaryCondition="false"/>
	<species id="M_2ohph_c" name="M_2_Octaprenyl_6_hydroxyphenol_C46H70O2" compartment="Cytosol" charge="0" boundaryCondition="false"/>
	<species id="M_2ombzl_c" name="M_2_Octaprenyl_6_methoxy_1_4_benzoquinol_C47H72O3" compartment="Cytosol" charge="0" boundaryCondition="false"/>
	<species id="M_2omhmbl_c" name="M_2_Octaprenyl_3_methyl_5_hydroxy_6_methoxy_1_4_benzoquinol_C48H74O4" compartment="Cytosol" charge="0" boundaryCondition="false"/>
	<species id="M_2ommbl_c" name="M_2_Octaprenyl3_methyl_6_methoxy__1_4_benzoquinol_C48H74O3" compartment="Cytosol" charge="0" boundaryCondition="false"/>
	<species id="M_2omph_c" name="M_2_Octaprenyl_6_methoxyphenol_C47H72O2" compartment="Cytosol" charge="0" boundaryCondition="false"/>
	<species id="M_2p4c2me_c" name="M_2_phospho_4__cytidine_5__diphospho__2_C_methyl_D_erythritol_C14H22N3O17P3" compartment="Cytosol" charge="-4" boundaryCondition="false"/>
	<species id="M_2pg_c" name="M_D_Glycerate_2_phosphate_C3H4O7P" compartment="Cytosol" charge="-3" boundaryCondition="false"/>
	<species id="M_2tddACP_c" name="M_trans_Dodec_2_enoyl_acyl_carrier_protein_C12H21OX" compartment="Cytosol" charge="0" boundaryCondition="false"/>
	<species id="M_2tdeACP_c" name="M_trans_Dec_2_enoyl_acyl_carrier_protein_C10H17OX" compartment="Cytosol" charge="0" boundaryCondition="false"/>
	<species id="M_2theACP_c" name="M_trans_Hex_2_enoyl_acp_C6H9OX" compartment="Cytosol" charge="0" boundaryCondition="false"/>
	<species id="M_2ticsacp_c" name="M_trans_Icos_2_enoyl_aceyl_carrier_protein_C20H37OX" compartment="Cytosol" charge="0" boundaryCondition="false"/>
	<species id="M_2tocdACP_c" name="M_trans_Octadec_2_enoyl_acyl_carrier_protein_C18H33OX" compartment="Cytosol" charge="0" boundaryCondition="false"/>
	<species id="M_2toceACP_c" name="M_trans_Oct_2_enoyl_acp_C8H13OX" compartment="Cytosol" charge="0" boundaryCondition="false"/>
	<species id="M_34hpp_c" name="M_3__4_Hydroxyphenyl_pyruvate_C9H7O4" compartment="Cytosol" charge="-1" boundaryCondition="false"/>
	<species id="M_36dahx_c" name="M__3S__3_6_Diaminohexanoate_C6H15N2O2" compartment="Cytosol" charge="1" boundaryCondition="false"/>
	<species id="M_3c2hmp_c" name="M_3_Carboxy_2_hydroxy_4_methylpentanoate_C7H10O5" compartment="Cytosol" charge="-2" boundaryCondition="false"/>
	<species id="M_3c3hmp_c" name="M_3_Carboxy_3_hydroxy_4_methylpentanoate_C7H10O5" compartment="Cytosol" charge="-2" boundaryCondition="false"/>
	<species id="M_3c4mop_c" name="M_3_Carboxy_4_methyl_2_oxopentanoate_C7H8O5" compartment="Cytosol" charge="-2" boundaryCondition="false"/>
	<species id="M_3dhq_c" name="M_3_Dehydroquinate_C7H9O6" compartment="Cytosol" charge="-1" boundaryCondition="false"/>
	<species id="M_3dhsk_c" name="M_3_Dehydroshikimate_C7H7O5" compartment="Cytosol" charge="-1" boundaryCondition="false"/>
	<species id="M_3fpyr_c" name="M_3_Fumarylpyruvate_C7H4O6" compartment="Cytosol" charge="-2" boundaryCondition="false"/>
	<species id="M_3hbACP_c" name="M__3R__3_Hydroxybutanoyl_acyl_carrier_protein_C4H7O2X" compartment="Cytosol" charge="0" boundaryCondition="false"/>
	<species id="M_3hddACP_c" name="M__R__3_Hydroxydodecanoyl_acyl_carrier_protein_C12H23O2X" compartment="Cytosol" charge="0" boundaryCondition="false"/>
	<species id="M_3hdeACP_c" name="M__3R__3_Hydroxydecanoyl_acyl_carrier_protein_C10H19O2X" compartment="Cytosol" charge="0" boundaryCondition="false"/>
	<species id="M_3hhACP_c" name="M__R__3_Hydroxyhexanoyl_acp_C6H11O2X" compartment="Cytosol" charge="0" boundaryCondition="false"/>
	<species id="M_3hicsacp_c" name="M__3R__3_Hydroxyicosanoyl_aceyl_carrier_protein_C20H39O2X" compartment="Cytosol" charge="0" boundaryCondition="false"/>
	<species id="M_3hocACP_c" name="M__R__3_Hydroxyoctanoyl_acyl_carrier_protein_C8H15O2X" compartment="Cytosol" charge="0" boundaryCondition="false"/>
	<species id="M_3hocdacp_c" name="M__3R__3_Hydroxyoctadecanoyl_acyl_carrier_protein_C18H35O2X" compartment="Cytosol" charge="0" boundaryCondition="false"/>
	<species id="M_3hpaACP_c" name="M__3R__3_Hydroxypalmitoyl_acyl_carrier_protein_C16H31O2X" compartment="Cytosol" charge="0" boundaryCondition="false"/>
	<species id="M_3htdACP_c" name="M__3R__3_Hydroxytetradecanoyl_acyl_carrier_protein_C14H27O2X" compartment="Cytosol" charge="0" boundaryCondition="false"/>
	<species id="M_3ig3p_c" name="M_C___3_Indolyl__glycerol_3_phosphate_C11H12NO6P" compartment="Cytosol" charge="-2" boundaryCondition="false"/>
	<species id="M_3mob_c" name="M_3_Methyl_2_oxobutanoate_C5H7O3" compartment="Cytosol" charge="-1" boundaryCondition="false"/>
	<species id="M_3mop_c" name="M__S__3_Methyl_2_oxopentanoate_C6H9O3" compartment="Cytosol" charge="-1" boundaryCondition="false"/>
	<species id="M_3oxddACP_c" name="M_3_Oxododecanoyl_acyl_carrier_protein_C12H21O2X" compartment="Cytosol" charge="0" boundaryCondition="false"/>
	<species id="M_3oxdeACP_c" name="M_3_Oxodecanoyl_acyl_carrier_protein_C10H17O2X" compartment="Cytosol" charge="0" boundaryCondition="false"/>
	<species id="M_3oxhACP_c" name="M_3_Oxohexanoyl_acyl_carrier_protein_C6H9O2X" compartment="Cytosol" charge="0" boundaryCondition="false"/>
	<species id="M_3oxhdACP_c" name="M_3_Oxohexadecanoyl_acp_C16H29O2X" compartment="Cytosol" charge="0" boundaryCondition="false"/>
	<species id="M_3oxicsacp_c" name="M_3_Oxoicosanoyl_acyl_carrier_protein_C20H37O2X" compartment="Cytosol" charge="0" boundaryCondition="false"/>
	<species id="M_3oxocACP_c" name="M_3_Oxooctanoyl_acyl_carrier_protein_C8H13O2X" compartment="Cytosol" charge="0" boundaryCondition="false"/>
	<species id="M_3oxocdacp_c" name="M_3_Oxooctadecanoyl_acp_C18H33O2X" compartment="Cytosol" charge="0" boundaryCondition="false"/>
	<species id="M_3oxtdACP_c" name="M_3_Oxotetradecanoyl_acyl_carrier_protein_C14H25O2X" compartment="Cytosol" charge="0" boundaryCondition="false"/>
	<species id="M_3pg_c" name="M_3_Phospho_D_glycerate_C3H4O7P" compartment="Cytosol" charge="-3" boundaryCondition="false"/>
	<species id="M_3php_c" name="M_3_Phosphohydroxypyruvate_C3H2O7P" compartment="Cytosol" charge="-3" boundaryCondition="false"/>
	<species id="M_3psme_c" name="M_5_O__1_Carboxyvinyl__3_phosphoshikimate_C10H9O10P" compartment="Cytosol" charge="-4" boundaryCondition="false"/>
	<species id="M_4abut_c" name="M_4_Aminobutanoate_C4H9NO2" compartment="Cytosol" charge="0" boundaryCondition="false"/>
	<species id="M_4abz_c" name="M_4_Aminobenzoate_C7H6NO2" compartment="Cytosol" charge="-1" boundaryCondition="false"/>
	<species id="M_4adcho_c" name="M_4_amino_4_deoxychorismate_C10H10NO5" compartment="Cytosol" charge="-1" boundaryCondition="false"/>
	<species id="M_4ahmmp_c" name="M_4_Amino_5_hydroxymethyl_2_methylpyrimidine_C6H9N3O" compartment="Cytosol" charge="0" boundaryCondition="false"/>
	<species id="M_4ampm_c" name="M_4_Amino_2_methyl_5_phosphomethylpyrimidine_C6H8N3O4P" compartment="Cytosol" charge="-2" boundaryCondition="false"/>
	<species id="M_4c2me_c" name="M_4__cytidine_5__diphospho__2_C_methyl_D_erythritol_C14H23N3O14P2" compartment="Cytosol" charge="-2" boundaryCondition="false"/>
	<species id="M_4hba_c" name="M_4_Hydroxy_benzyl_alcohol_C7H8O2" compartment="Cytosol" charge="0" boundaryCondition="false"/>
	<species id="M_4hphaccoa_c" name="M_4_Hydroxyphenylacetyl_CoA_C29H38N7O18P3S" compartment="Cytosol" charge="-4" boundaryCondition="false"/>
	<species id="M_4mop_c" name="M_4_Methyl_2_oxopentanoate_C6H9O3" compartment="Cytosol" charge="-1" boundaryCondition="false"/>
	<species id="M_4mpetz_c" name="M_4_Methyl_5__2_phosphoethyl__thiazole_C6H8NO4PS" compartment="Cytosol" charge="-2" boundaryCondition="false"/>
	<species id="M_4pasp_c" name="M_4_Phospho_L_aspartate_C4H6NO7P" compartment="Cytosol" charge="-2" boundaryCondition="false"/>
	<species id="M_4per_c" name="M_4_Phospho_D_erythronate_C4H6O8P" compartment="Cytosol" charge="-3" boundaryCondition="false"/>
	<species id="M_4ppan_c" name="M_D_4__Phosphopantothenate_C9H15NO8P" compartment="Cytosol" charge="-3" boundaryCondition="false"/>
	<species id="M_4ppcys_c" name="M_N___R__4_Phosphopantothenoyl__L_cysteine_C12H20N2O9PS" compartment="Cytosol" charge="-3" boundaryCondition="false"/>
	<species id="M_4r5au_c" name="M_4__1_D_Ribitylamino__5_aminouracil_C9H16N4O6" compartment="Cytosol" charge="0" boundaryCondition="false"/>
	<species id="M_5aizc_c" name="M_5_amino_1__5_phospho_D_ribosyl_imidazole_4_carboxylate_C9H11N3O9P" compartment="Cytosol" charge="-3" boundaryCondition="false"/>
	<species id="M_5aprbu_c" name="M_5_Amino_6__5__phosphoribitylamino_uracil_C9H15N4O9P" compartment="Cytosol" charge="-2" boundaryCondition="false"/>
	<species id="M_5apru_c" name="M_5_Amino_6__5__phosphoribosylamino_uracil_C9H13N4O9P" compartment="Cytosol" charge="-2" boundaryCondition="false"/>
	<species id="M_5mdr1p_c" name="M_5_Methylthio_5_deoxy_D_ribose_1_phosphate_C6H11O7PS" compartment="Cytosol" charge="-2" boundaryCondition="false"/>
	<species id="M_5mdru1p_c" name="M_5_Methylthio_5_deoxy_D_ribulose_1_phosphate_C6H11O7PS" compartment="Cytosol" charge="-2" boundaryCondition="false"/>
	<species id="M_5mta_c" name="M_5_Methylthioadenosine_C11H15N5O3S" compartment="Cytosol" charge="0" boundaryCondition="false"/>
	<species id="M_5mthf_c" name="M_5_Methyltetrahydrofolate_C20H24N7O6" compartment="Cytosol" charge="-1" boundaryCondition="false"/>
	<species id="M_5odhf2a_c" name="M_5_Oxo_4_5_dihydrofuran_2_acetate_C6H5O4" compartment="Cytosol" charge="-1" boundaryCondition="false"/>
	<species id="M_5prdmbz_c" name="M_N1__5_Phospho_alpha_D_ribosyl__5_6_dimethylbenzimidazole_C14H17N2O7P" compartment="Cytosol" charge="-2" boundaryCondition="false"/>
	<species id="M_6pthp_c" name="M_6_Pyruvoyl_5_6_7_8_tetrahydropterin_C9H11N5O3" compartment="Cytosol" charge="0" boundaryCondition="false"/>
	<species id="M_8aonn_c" name="M_8_Amino_7_oxononanoate_C9H17NO3" compartment="Cytosol" charge="0" boundaryCondition="false"/>
	<species id="M_ACP_c" name="M_acyl_carrier_protein_HX" compartment="Cytosol" charge="0" boundaryCondition="false"/>
	<species id="M_Lsacchrp_c" name="M_L_Saccharopine_C11H19N2O6" compartment="Cytosol" charge="-1" boundaryCondition="false"/>
	<species id="M_acACP_c" name="M_Acetyl_ACP_C2H3OX" compartment="Cytosol" charge="0" boundaryCondition="false"/>
	<species id="M_ac_c" name="M_Acetate_C2H3O2" compartment="Cytosol" charge="-1" boundaryCondition="false"/>
	<species id="M_ac_e" name="M_Acetate_C2H3O2" compartment="Extra_organism" charge="-1" boundaryCondition="false"/>
	<species id="M_acald_c" name="M_Acetaldehyde_C2H4O" compartment="Cytosol" charge="0" boundaryCondition="false"/>
	<species id="M_accoa_c" name="M_Acetyl_CoA_C23H34N7O17P3S" compartment="Cytosol" charge="-4" boundaryCondition="false"/>
	<species id="M_acg5p_c" name="M_N_Acetyl_L_glutamyl_5_phosphate_C7H9NO8P" compartment="Cytosol" charge="-3" boundaryCondition="false"/>
	<species id="M_acg5sa_c" name="M_N_Acetyl_L_glutamate_5_semialdehyde_C7H10NO4" compartment="Cytosol" charge="-1" boundaryCondition="false"/>
	<species id="M_acgam1p_c" name="M_N_Acetyl_D_glucosamine_1_phosphate_C8H14NO9P" compartment="Cytosol" charge="-2" boundaryCondition="false"/>
	<species id="M_acglu_c" name="M_N_Acetyl_L_glutamate_C7H9NO5" compartment="Cytosol" charge="-2" boundaryCondition="false"/>
	<species id="M_achms_c" name="M_O_Acetyl_L_homoserine_C6H11NO4" compartment="Cytosol" charge="0" boundaryCondition="false"/>
	<species id="M_acorn_c" name="M_N2_Acetyl_L_ornithine_C7H14N2O3" compartment="Cytosol" charge="0" boundaryCondition="false"/>
	<species id="M_acser_c" name="M_O_Acetyl_L_serine_C5H9NO4" compartment="Cytosol" charge="0" boundaryCondition="false"/>
	<species id="M_actACP_c" name="M_Acetoacetyl_ACP_C4H5O2X" compartment="Cytosol" charge="0" boundaryCondition="false"/>
	<species id="M_adcoba_c" name="M_Adenosyl_cobinamide_C58H84CoN16O11" compartment="Cytosol" charge="1" boundaryCondition="false"/>
	<species id="M_adcobap_c" name="M_Adenosyl_cobinamide_phosphate_C58H83CoN16O14P" compartment="Cytosol" charge="-1" boundaryCondition="false"/>
	<species id="M_adcobdam_c" name="M_Adenosyl_cobyrinate_diamide_C55H68CoN11O15" compartment="Cytosol" charge="-4" boundaryCondition="false"/>
	<species id="M_adcobhex_c" name="M_adenosyl_cobyric_acid_C55H76CoN15O11" compartment="Cytosol" charge="0" boundaryCondition="false"/>
	<species id="M_ade_c" name="M_Adenine_C5H5N5" compartment="Cytosol" charge="0" boundaryCondition="false"/>
	<species id="M_adgcoba_c" name="M_Adenosine_GDP_cobinamide_C68H95CoN21O21P2" compartment="Cytosol" charge="-1" boundaryCondition="false"/>
	<species id="M_adn_c" name="M_Adenosine_C10H13N5O4" compartment="Cytosol" charge="0" boundaryCondition="false"/>
	<species id="M_adocbl_c" name="M_Adenosylcobalamin_C72H100CoN18O17P" compartment="Cytosol" charge="0" boundaryCondition="false"/>
	<species id="M_adp_c" name="M_ADP_C10H12N5O10P2" compartment="Cytosol" charge="-3" boundaryCondition="false"/>
	<species id="M_adpglc_c" name="M_ADPglucose_C16H23N5O15P2" compartment="Cytosol" charge="-2" boundaryCondition="false"/>
	<species id="M_adprib_c" name="M_ADPribose_C15H21N5O14P2" compartment="Cytosol" charge="-2" boundaryCondition="false"/>
	<species id="M_agm_c" name="M_Agmatine_C5H16N4" compartment="Cytosol" charge="2" boundaryCondition="false"/>
	<species id="M_ahcys_c" name="M_S_Adenosyl_L_homocysteine_C14H20N6O5S" compartment="Cytosol" charge="0" boundaryCondition="false"/>
	<species id="M_ahdt_c" name="M_2_Amino_4_hydroxy_6__erythro_1_2_3_trihydroxypropyl_dihydropteridine_triphosphate_C9H12N5O13P3" compartment="Cytosol" charge="-4" boundaryCondition="false"/>
	<species id="M_aicar_c" name="M_5_Amino_1__5_Phospho_D_ribosyl_imidazole_4_carboxamide_C9H13N4O8P" compartment="Cytosol" charge="-2" boundaryCondition="false"/>
	<species id="M_air_c" name="M_5_amino_1__5_phospho_D_ribosyl_imidazole_C8H12N3O7P" compartment="Cytosol" charge="-2" boundaryCondition="false"/>
	<species id="M_akg_c" name="M_2_Oxoglutarate_C5H4O5" compartment="Cytosol" charge="-2" boundaryCondition="false"/>
	<species id="M_ala_B_c" name="M_beta_Alanine_C3H7NO2" compartment="Cytosol" charge="0" boundaryCondition="false"/>
	<species id="M_ala_D_c" name="M_D_Alanine_C3H7NO2" compartment="Cytosol" charge="0" boundaryCondition="false"/>
	<species id="M_ala_L_c" name="M_L_Alanine_C3H7NO2" compartment="Cytosol" charge="0" boundaryCondition="false"/>
	<species id="M_alaala_c" name="M_D_Alanyl_D_alanine_C6H12N2O3" compartment="Cytosol" charge="0" boundaryCondition="false"/>
	<species id="M_alac_S_c" name="M__S__2_Acetolactate_C5H7O4" compartment="Cytosol" charge="-1" boundaryCondition="false"/>
	<species id="M_alatrna_c" name="M_L_Alanyl_tRNA_Ala__C3H7NO2X" compartment="Cytosol" charge="1" boundaryCondition="false"/>
	<species id="M_amet_c" name="M_S_Adenosyl_L_methionine_C15H23N6O5S" compartment="Cytosol" charge="1" boundaryCondition="false"/>
	<species id="M_amob_c" name="M_S_Adenosyl_4_methylthio_2_oxobutanoate_C15H19N5O6S" compartment="Cytosol" charge="0" boundaryCondition="false"/>
	<species id="M_amp_c" name="M_AMP_C10H12N5O7P" compartment="Cytosol" charge="-2" boundaryCondition="false"/>
	<species id="M_anth_c" name="M_Anthranilate_C7H6NO2" compartment="Cytosol" charge="-1" boundaryCondition="false"/>
	<species id="M_antim_c" name="M_Antimonite_Sb" compartment="Cytosol" charge="3" boundaryCondition="false"/>
	<species id="M_antim_e" name="M_Antimonite_Sb" compartment="Extra_organism" charge="3" boundaryCondition="false"/>
	<species id="M_apoACP_c" name="M_apoprotein_acyl_carrier_protein_RHO" compartment="Cytosol" charge="0" boundaryCondition="false"/>
	<species id="M_aps_c" name="M_Adenosine_5__phosphosulfate_C10H12N5O10PS" compartment="Cytosol" charge="-2" boundaryCondition="false"/>
	<species id="M_arg_L_c" name="M_L_Arginine_C6H15N4O2" compartment="Cytosol" charge="1" boundaryCondition="false"/>
	<species id="M_argsuc_c" name="M_N_omega___L_Arginino_succinate_C10H17N4O6" compartment="Cytosol" charge="-1" boundaryCondition="false"/>
	<species id="M_argtrna_c" name="M_L_Arginyl_tRNA_Arg__C6H15N4O2X" compartment="Cytosol" charge="2" boundaryCondition="false"/>
	<species id="M_arsna_c" name="M_Arsenate_AsHO4" compartment="Cytosol" charge="-2" boundaryCondition="false"/>
	<species id="M_arsna_e" name="M_Arsenate_AsHO4" compartment="Extra_organism" charge="-2" boundaryCondition="false"/>
	<species id="M_arsni2_c" name="M_arsenite_AsH3O3" compartment="Cytosol" charge="0" boundaryCondition="false"/>
	<species id="M_arsni2_e" name="M_arsenite_AsH3O3" compartment="Extra_organism" charge="0" boundaryCondition="false"/>
	<species id="M_asn_L_c" name="M_L_Asparagine_C4H8N2O3" compartment="Cytosol" charge="0" boundaryCondition="false"/>
	<species id="M_asp_L_c" name="M_L_Aspartate_C4H6NO4" compartment="Cytosol" charge="-1" boundaryCondition="false"/>
	<species id="M_aspsa_c" name="M_L_Aspartate_4_semialdehyde_C4H7NO3" compartment="Cytosol" charge="0" boundaryCondition="false"/>
	<species id="M_asptrna_c" name="M_L_Aspartyl_tRNA_Asp__C4H6NO4X" compartment="Cytosol" charge="0" boundaryCondition="false"/>
	<species id="M_atp_c" name="M_ATP_C10H12N5O13P3" compartment="Cytosol" charge="-4" boundaryCondition="false"/>
	<species id="M_btamp_c" name="M_Biotinyl_5__AMP_C20H27N7O9PS" compartment="Cytosol" charge="-1" boundaryCondition="false"/>
	<species id="M_btn_c" name="M_Biotin_C10H15N2O3S" compartment="Cytosol" charge="-1" boundaryCondition="false"/>
	<species id="M_butACP_c" name="M_Butyryl_acyl_carrier_protein_C4H7OX" compartment="Cytosol" charge="0" boundaryCondition="false"/>
	<species id="M_camp_c" name="M_cAMP_C10H11N5O6P" compartment="Cytosol" charge="-1" boundaryCondition="false"/>
	<species id="M_cbasp_c" name="M_N_Carbamoyl_L_aspartate_C5H6N2O5" compartment="Cytosol" charge="-2" boundaryCondition="false"/>
	<species id="M_cbi_c" name="M_Cobinamide_C48H72CoN11O8" compartment="Cytosol" charge="0" boundaryCondition="false"/>
	<species id="M_cbl1_c" name="M_Cob_I_alamin_C62H88CoN13O14P" compartment="Cytosol" charge="-1" boundaryCondition="false"/>
	<species id="M_cbl1_e" name="M_Cob_I_alamin_C62H88CoN13O14P" compartment="Extra_organism" charge="-1" boundaryCondition="false"/>
	<species id="M_cbp_c" name="M_Carbamoyl_phosphate_CH2NO5P" compartment="Cytosol" charge="-2" boundaryCondition="false"/>
	<species id="M_ccnt_c" name="M_Citraconate_C5H6O4" compartment="Cytosol" charge="0" boundaryCondition="false"/>
	<species id="M_cdlp_c" name="M_Cardiolipin_C13H16O17P2R4" compartment="Cytosol" charge="-2" boundaryCondition="false"/>
	<species id="M_cdp_c" name="M_CDP_C9H12N3O11P2" compartment="Cytosol" charge="-3" boundaryCondition="false"/>
	<species id="M_cdpdag_c" name="M_CDPdiacylglycerol_C14H17N3O15P2R2" compartment="Cytosol" charge="-2" boundaryCondition="false"/>
	<species id="M_chor_c" name="M_Chorismate_C10H8O6" compartment="Cytosol" charge="-2" boundaryCondition="false"/>
	<species id="M_cit_c" name="M_Citrate_C6H5O7" compartment="Cytosol" charge="-3" boundaryCondition="false"/>
	<species id="M_cit_e" name="M_Citrate_C6H5O7" compartment="Extra_organism" charge="-3" boundaryCondition="false"/>
	<species id="M_citr_L_c" name="M_L_Citrulline_C6H13N3O3" compartment="Cytosol" charge="0" boundaryCondition="false"/>
	<species id="M_citrmal_c" name="M__3R__citramalate_C5H8O5" compartment="Cytosol" charge="0" boundaryCondition="false"/>
	<species id="M_cl_e" name="M_Chloride_Cl" compartment="Extra_organism" charge="-1" boundaryCondition="false"/>
	<species id="M_cmp_c" name="M_CMP_C9H12N3O8P" compartment="Cytosol" charge="-2" boundaryCondition="false"/>
	<species id="M_co1dam_c" name="M_Cob_I_yrinate_a_c_diamide_C45H56CoN6O12" compartment="Cytosol" charge="-5" boundaryCondition="false"/>
	<species id="M_co2_c" name="M_CO2_CO2" compartment="Cytosol" charge="0" boundaryCondition="false"/>
	<species id="M_co2_e" name="M_CO2_CO2" compartment="Extra_organism" charge="0" boundaryCondition="false"/>
	<species id="M_co2dam_c" name="M_Cob_II_yrinate_a_c_diamide_C45H56CoN6O12" compartment="Cytosol" charge="-4" boundaryCondition="false"/>
	<species id="M_co_c" name="M_Carbon_monoxide_CO" compartment="Cytosol" charge="0" boundaryCondition="false"/>
	<species id="M_coa_c" name="M_Coenzyme_A_C21H32N7O16P3S" compartment="Cytosol" charge="-4" boundaryCondition="false"/>
	<species id="M_cobalt2_c" name="M_Co2_Co" compartment="Cytosol" charge="2" boundaryCondition="false"/>
	<species id="M_cobalt2_e" name="M_Co2_Co" compartment="Extra_organism" charge="2" boundaryCondition="false"/>
	<species id="M_cobamcoa_c" name="M_Cobamide_coenzyme_C72H100CoN18O17P" compartment="Cytosol" charge="0" boundaryCondition="false"/>
	<species id="M_cobrnt_c" name="M_Cobyrinate_C45H52CoN4O14" compartment="Cytosol" charge="-6" boundaryCondition="false"/>
	<species id="M_codhpre6_c" name="M_Cobalt_dihydro_precorrin_6_C44H47CoN4O16" compartment="Cytosol" charge="-7" boundaryCondition="false"/>
	<species id="M_copre3_c" name="M_cobalt_precorrin_3_C43H39N4O16Co" compartment="Cytosol" charge="-8" boundaryCondition="false"/>
	<species id="M_copre4_c" name="M_cobalt_precorrin_4_C44H43CoN4O16" compartment="Cytosol" charge="-6" boundaryCondition="false"/>
	<species id="M_copre8_c" name="M_Cobalt_precorrin_8_C45H52CoN4O14" compartment="Cytosol" charge="-6" boundaryCondition="false"/>
	<species id="M_cpppg3_c" name="M_Coproporphyrinogen_III_C36H40N4O8" compartment="Cytosol" charge="-4" boundaryCondition="false"/>
	<species id="M_ctp_c" name="M_CTP_C9H12N3O14P3" compartment="Cytosol" charge="-4" boundaryCondition="false"/>
	<species id="M_cu2_c" name="M_Cu2_Cu" compartment="Cytosol" charge="2" boundaryCondition="false"/>
	<species id="M_cu2_e" name="M_Cu2_Cu" compartment="Extra_organism" charge="2" boundaryCondition="false"/>
	<species id="M_cys_L_c" name="M_L_Cysteine_C3H7NO2S" compartment="Cytosol" charge="0" boundaryCondition="false"/>
	<species id="M_cysam_c" name="M_Cysteamine_C2H8NS" compartment="Cytosol" charge="1" boundaryCondition="false"/>
	<species id="M_cystrna_c" name="M_L_Cysteinyl_tRNA_Cys__C3H7NO2SX" compartment="Cytosol" charge="1" boundaryCondition="false"/>
	<species id="M_dad_5_c" name="M_5__Deoxyadenosine_C10H13N5O3" compartment="Cytosol" charge="0" boundaryCondition="false"/>
	<species id="M_dadp_c" name="M_dADP_C10H12N5O9P2" compartment="Cytosol" charge="-3" boundaryCondition="false"/>
	<species id="M_damp_c" name="M_dAMP_C10H12N5O6P" compartment="Cytosol" charge="-2" boundaryCondition="false"/>
	<species id="M_dann_c" name="M_7_8_Diaminononanoate_C9H21N2O2" compartment="Cytosol" charge="1" boundaryCondition="false"/>
	<species id="M_datp_c" name="M_dATP_C10H12N5O12P3" compartment="Cytosol" charge="-4" boundaryCondition="false"/>
	<species id="M_db4p_c" name="M_3_4_dihydroxy_2_butanone_4_phosphate_C4H7O6P" compartment="Cytosol" charge="-2" boundaryCondition="false"/>
	<species id="M_dcamp_c" name="M_N6__1_2_Dicarboxyethyl__AMP_C14H14N5O11P" compartment="Cytosol" charge="-4" boundaryCondition="false"/>
	<species id="M_dcb_e" name="M_1_4_Dichlorobenzene__para_Dichlorobenzene__C6H4Cl2" compartment="Extra_organism" charge="0" boundaryCondition="false"/>
	<species id="M_dcdp_c" name="M_dCDP_C9H12N3O10P2" compartment="Cytosol" charge="-3" boundaryCondition="false"/>
	<species id="M_dcmp_c" name="M_dCMP_C9H12N3O7P" compartment="Cytosol" charge="-2" boundaryCondition="false"/>
	<species id="M_dctp_c" name="M_dCTP_C9H12N3O13P3" compartment="Cytosol" charge="-4" boundaryCondition="false"/>
	<species id="M_ddcaACP_c" name="M_Dodecanoyl_ACP__n_C120ACP__C12H23OX" compartment="Cytosol" charge="0" boundaryCondition="false"/>
	<species id="M_ddca_c" name="M_dodecanoate__C120__C12H23O2" compartment="Cytosol" charge="-1" boundaryCondition="false"/>
	<species id="M_ddcoa_c" name="M_Dodecanoyl_CoA__n_C120CoA__C33H54N7O17P3S" compartment="Cytosol" charge="-4" boundaryCondition="false"/>
	<species id="M_de3mlt_c" name="M_D_erythro_3_Methylmalate_C5H8O5" compartment="Cytosol" charge="0" boundaryCondition="false"/>
	<species id="M_decACP_c" name="M_Decanoyl_acyl_carrier_protein_C10H19OX" compartment="Cytosol" charge="0" boundaryCondition="false"/>
	<species id="M_decdp_c" name="M_all_trans_Decaprenyl_diphosphate_C50H81O7P2" compartment="Cytosol" charge="-3" boundaryCondition="false"/>
	<species id="M_dgdp_c" name="M_dGDP_C10H12N5O10P2" compartment="Cytosol" charge="-3" boundaryCondition="false"/>
	<species id="M_dgmp_c" name="M_dGMP_C10H12N5O7P" compartment="Cytosol" charge="-2" boundaryCondition="false"/>
	<species id="M_dgsn_c" name="M_Deoxyguanosine_C10H13N5O4" compartment="Cytosol" charge="0" boundaryCondition="false"/>
	<species id="M_dgtp_c" name="M_dGTP_C10H12N5O13P3" compartment="Cytosol" charge="-4" boundaryCondition="false"/>
	<species id="M_dhap_c" name="M_Dihydroxyacetone_phosphate_C3H5O6P" compartment="Cytosol" charge="-2" boundaryCondition="false"/>
	<species id="M_dhf_c" name="M_7_8_Dihydrofolate_C19H19N7O6" compartment="Cytosol" charge="-2" boundaryCondition="false"/>
	<species id="M_dhlpro_c" name="M_Dihydrolipolprotein_H2S2X" compartment="Cytosol" charge="0" boundaryCondition="false"/>
	<species id="M_dhna_c" name="M_1_4_Dihydroxy_2_naphthoate_C11H7O4" compartment="Cytosol" charge="-1" boundaryCondition="false"/>
	<species id="M_dhnpt_c" name="M_2_Amino_4_hydroxy_6__D_erythro_1_2_3_trihydroxypropyl__7_8_dihydropteridine_C9H13N5O4" compartment="Cytosol" charge="0" boundaryCondition="false"/>
	<species id="M_dhor_S_c" name="M__S__Dihydroorotate_C5H5N2O4" compartment="Cytosol" charge="-1" boundaryCondition="false"/>
	<species id="M_dhpmp_c" name="M_Dihydroneopterin_monophosphate_C9H12N5O7P" compartment="Cytosol" charge="-2" boundaryCondition="false"/>
	<species id="M_dhpt_c" name="M_Dihydropteroate_C14H13N6O3" compartment="Cytosol" charge="-1" boundaryCondition="false"/>
	<species id="M_dimp_c" name="M_dIMP_C10H12N4O7P" compartment="Cytosol" charge="-1" boundaryCondition="false"/>
	<species id="M_ditp_c" name="M_dITP_C10H11N4O13P3" compartment="Cytosol" charge="-4" boundaryCondition="false"/>
	<species id="M_dmbzid_c" name="M_5_6_Dimethylbenzimidazole_C9H10N2" compartment="Cytosol" charge="0" boundaryCondition="false"/>
	<species id="M_dmlz_c" name="M_6_7_Dimethyl_8__1_D_ribityl_lumazine_C13H18N4O6" compartment="Cytosol" charge="0" boundaryCondition="false"/>
	<species id="M_dmpp_c" name="M_Dimethylallyl_diphosphate_C5H9O7P2" compartment="Cytosol" charge="-3" boundaryCondition="false"/>
	<species id="M_dnad_c" name="M_Deamino_NAD_C21H24N6O15P2" compartment="Cytosol" charge="-2" boundaryCondition="false"/>
	<species id="M_dpcoa_c" name="M_Dephospho_CoA_C21H33N7O13P2S" compartment="Cytosol" charge="-2" boundaryCondition="false"/>
	<species id="M_dtbt_c" name="M_Dethiobiotin_C10H17N2O3" compartment="Cytosol" charge="-1" boundaryCondition="false"/>
	<species id="M_dtdp_c" name="M_dTDP_C10H13N2O11P2" compartment="Cytosol" charge="-3" boundaryCondition="false"/>
	<species id="M_dtdpglc_c" name="M_dTDPglucose_C16H24N2O16P2" compartment="Cytosol" charge="-2" boundaryCondition="false"/>
	<species id="M_dtmp_c" name="M_dTMP_C10H13N2O8P" compartment="Cytosol" charge="-2" boundaryCondition="false"/>
	<species id="M_dttp_c" name="M_dTTP_C10H13N2O14P3" compartment="Cytosol" charge="-4" boundaryCondition="false"/>
	<species id="M_dudp_c" name="M_dUDP_C9H11N2O11P2" compartment="Cytosol" charge="-3" boundaryCondition="false"/>
	<species id="M_dump_c" name="M_dUMP_C9H11N2O8P" compartment="Cytosol" charge="-2" boundaryCondition="false"/>
	<species id="M_dutp_c" name="M_dUTP_C9H11N2O14P3" compartment="Cytosol" charge="-4" boundaryCondition="false"/>
	<species id="M_dxyl5p_c" name="M_1_deoxy_D_xylulose_5_phosphate_C5H9O7P" compartment="Cytosol" charge="-2" boundaryCondition="false"/>
	<species id="M_e4p_c" name="M_D_Erythrose_4_phosphate_C4H7O7P" compartment="Cytosol" charge="-2" boundaryCondition="false"/>
	<species id="M_eig3p_c" name="M_D_erythro_1__Imidazol_4_yl_glycerol_3_phosphate_C6H9N2O6P" compartment="Cytosol" charge="-2" boundaryCondition="false"/>
	<species id="M_etl_e" name="M_Ethylene_C2H4" compartment="Extra_organism" charge="0" boundaryCondition="false"/>
	<species id="M_etoh_c" name="M_Ethanol_C2H6O" compartment="Cytosol" charge="0" boundaryCondition="false"/>
	<species id="M_f1p_c" name="M_D_Fructose_1_phosphate_C6H11O9P" compartment="Cytosol" charge="-2" boundaryCondition="false"/>
	<species id="M_f6p_c" name="M_D_Fructose_6_phosphate_C6H11O9P" compartment="Cytosol" charge="-2" boundaryCondition="false"/>
	<species id="M_fa11_c" name="M_Fatty_acid__Iso_C170__C17H33O2" compartment="Cytosol" charge="-1" boundaryCondition="false"/>
	<species id="M_fa11coa_c" name="M_Iso_C170_CoA_C38H64N7O17P3S1" compartment="Cytosol" charge="-4" boundaryCondition="false"/>
	<species id="M_fad_c" name="M_FAD_C27H31N9O15P2" compartment="Cytosol" charge="-2" boundaryCondition="false"/>
	<species id="M_fadh2_c" name="M_FADH2_C27H33N9O15P2" compartment="Cytosol" charge="-2" boundaryCondition="false"/>
	<species id="M_fc1p_c" name="M_L_Fuculose_1_phosphate_C6H11O8P" compartment="Cytosol" charge="-2" boundaryCondition="false"/>
	<species id="M_fdox_c" name="M_ferredoxin__oxidized__24Fe_4S_Fe8S8X" compartment="Cytosol" charge="3" boundaryCondition="false"/>
	<species id="M_fdp_c" name="M_D_Fructose_1_6_bisphosphate_C6H10O12P2" compartment="Cytosol" charge="-4" boundaryCondition="false"/>
	<species id="M_fdred_c" name="M_ferredoxin__reduced__24Fe_4S_Fe8S8X" compartment="Cytosol" charge="2" boundaryCondition="false"/>
	<species id="M_fe2_c" name="M_Fe2_Fe" compartment="Cytosol" charge="2" boundaryCondition="false"/>
	<species id="M_fe2_e" name="M_Fe2_Fe" compartment="Extra_organism" charge="2" boundaryCondition="false"/>
	<species id="M_fgam_c" name="M_N2_Formyl_N1__5_phospho_D_ribosyl_glycinamide_C8H13N2O9P" compartment="Cytosol" charge="-2" boundaryCondition="false"/>
	<species id="M_fmet_c" name="M_N_Formyl_L_methionine_C6H10NO3S" compartment="Cytosol" charge="-1" boundaryCondition="false"/>
	<species id="M_fmettrna_c" name="M_N_Formylmethionyl_tRNA_C6H11NO3SX" compartment="Cytosol" charge="1" boundaryCondition="false"/>
	<species id="M_fmn_c" name="M_flavin_mononucleotide_C17H19N4O9P" compartment="Cytosol" charge="-2" boundaryCondition="false"/>
	<species id="M_fol_c" name="M_Folate_C19H18N7O6" compartment="Cytosol" charge="-1" boundaryCondition="false"/>
	<species id="M_for_c" name="M_Formate_CH1O2" compartment="Cytosol" charge="-1" boundaryCondition="false"/>
	<species id="M_fpram_c" name="M_2__Formamido__N1__5_phospho_D_ribosyl_acetamidine_C8H14N3O8P" compartment="Cytosol" charge="-2" boundaryCondition="false"/>
	<species id="M_fprica_c" name="M_5_Formamido_1__5_phospho_D_ribosyl_imidazole_4_carboxamide_C10H13N4O9P" compartment="Cytosol" charge="-2" boundaryCondition="false"/>
	<species id="M_frdp_c" name="M_Farnesyl_diphosphate_C15H25O7P2" compartment="Cytosol" charge="-3" boundaryCondition="false"/>
	<species id="M_fru_c" name="M_D_Fructose_C6H12O6" compartment="Cytosol" charge="0" boundaryCondition="false"/>
	<species id="M_fum_c" name="M_Fumarate_C4H2O4" compartment="Cytosol" charge="-2" boundaryCondition="false"/>
	<species id="M_g1p_c" name="M_D_Glucose_1_phosphate_C6H11O9P" compartment="Cytosol" charge="-2" boundaryCondition="false"/>
	<species id="M_g3p_c" name="M_Glyceraldehyde_3_phosphate_C3H5O6P" compartment="Cytosol" charge="-2" boundaryCondition="false"/>
	<species id="M_g6p_c" name="M_D_Glucose_6_phosphate_C6H11O9P" compartment="Cytosol" charge="-2" boundaryCondition="false"/>
	<species id="M_gam1p_c" name="M_D_Glucosamine_1_phosphate_C6H13NO8P" compartment="Cytosol" charge="-1" boundaryCondition="false"/>
	<species id="M_gam6p_c" name="M_D_Glucosamine_6_phosphate_C6H13NO8P" compartment="Cytosol" charge="-1" boundaryCondition="false"/>
	<species id="M_gar_c" name="M_N1__5_Phospho_D_ribosyl_glycinamide_C7H14N2O8P" compartment="Cytosol" charge="-1" boundaryCondition="false"/>
	<species id="M_gcald_c" name="M_Glycolaldehyde_C2H4O2" compartment="Cytosol" charge="0" boundaryCondition="false"/>
	<species id="M_gdp_c" name="M_GDP_C10H12N5O11P2" compartment="Cytosol" charge="-3" boundaryCondition="false"/>
	<species id="M_gdpman_c" name="M_GDP_D_mannose_C16H23N5O16P2" compartment="Cytosol" charge="-2" boundaryCondition="false"/>
	<species id="M_gdptp_c" name="M_Guanosine_3__diphosphate_5__triphosphate_C10H11N5O20P5" compartment="Cytosol" charge="-7" boundaryCondition="false"/>
	<species id="M_ggdp_c" name="M_Geranylgeranyl_diphosphate_C20H33O7P2" compartment="Cytosol" charge="-3" boundaryCondition="false"/>
	<species id="M_glc_D_c" name="M_D_Glucose_C6H12O6" compartment="Cytosol" charge="0" boundaryCondition="false"/>
	<species id="M_gln_L_c" name="M_L_Glutamine_C5H10N2O3" compartment="Cytosol" charge="0" boundaryCondition="false"/>
	<species id="M_gln_L_e" name="M_L_Glutamine_C5H10N2O3" compartment="Extra_organism" charge="0" boundaryCondition="false"/>
	<species id="M_glntrna_c" name="M_L_Glutaminyl_tRNA_Gln__C5H10N2O3X" compartment="Cytosol" charge="1" boundaryCondition="false"/>
	<species id="M_glu5p_c" name="M_L_Glutamate_5_phosphate_C5H8NO7P" compartment="Cytosol" charge="-2" boundaryCondition="false"/>
	<species id="M_glu5sa_c" name="M_L_Glutamate_5_semialdehyde_C5H9NO3" compartment="Cytosol" charge="0" boundaryCondition="false"/>
	<species id="M_glu_L_c" name="M_L_Glutamate_C5H8NO4" compartment="Cytosol" charge="-1" boundaryCondition="false"/>
	<species id="M_glutrna_c" name="M_L_Glutamyl_tRNA_Glu__C5H8NO4X" compartment="Cytosol" charge="0" boundaryCondition="false"/>
	<species id="M_gly_c" name="M_Glycine_C2H5NO2" compartment="Cytosol" charge="0" boundaryCondition="false"/>
	<species id="M_glyald_c" name="M_D_Glyceraldehyde_C3H6O3" compartment="Cytosol" charge="0" boundaryCondition="false"/>
	<species id="M_glyb_c" name="M_Glycine_betaine_C5H11NO2" compartment="Cytosol" charge="0" boundaryCondition="false"/>
	<species id="M_glyb_e" name="M_Glycine_betaine_C5H11NO2" compartment="Extra_organism" charge="0" boundaryCondition="false"/>
	<species id="M_glyc3p_c" name="M_sn_Glycerol_3_phosphate_C3H7O6P" compartment="Cytosol" charge="-2" boundaryCondition="false"/>
	<species id="M_glyc_R_c" name="M__R__Glycerate_C3H5O4" compartment="Cytosol" charge="-1" boundaryCondition="false"/>
	<species id="M_glyc_c" name="M_Glycerol_C3H8O3" compartment="Cytosol" charge="0" boundaryCondition="false"/>
	<species id="M_glycogen_c" name="M_glycogen_C6H10O5" compartment="Cytosol" charge="0" boundaryCondition="false"/>
	<species id="M_glytrna_c" name="M_Glycyl_tRNA_Gly__C2H5NO2X" compartment="Cytosol" charge="1" boundaryCondition="false"/>
	<species id="M_gmh7p_c" name="M_D_Glycero_D_manno_heptose_7_phosphate_C7H13O10P" compartment="Cytosol" charge="-2" boundaryCondition="false"/>
	<species id="M_gmp_c" name="M_GMP_C10H12N5O8P" compartment="Cytosol" charge="-2" boundaryCondition="false"/>
	<species id="M_grdp_c" name="M_Geranyl_diphosphate_C10H17O7P2" compartment="Cytosol" charge="-3" boundaryCondition="false"/>
	<species id="M_gsn_c" name="M_Guanosine_C10H13N5O5" compartment="Cytosol" charge="0" boundaryCondition="false"/>
	<species id="M_gthrd_c" name="M_Reduced_glutathione_C10H16N3O6S" compartment="Cytosol" charge="-1" boundaryCondition="false"/>
	<species id="M_gtp_c" name="M_GTP_C10H12N5O14P3" compartment="Cytosol" charge="-4" boundaryCondition="false"/>
	<species id="M_gua_c" name="M_Guanine_C5H5N5O" compartment="Cytosol" charge="0" boundaryCondition="false"/>
	<species id="M_h2_c" name="M_H2_H2" compartment="Cytosol" charge="0" boundaryCondition="false"/>
	<species id="M_h2_e" name="M_H2_H2" compartment="Extra_organism" charge="0" boundaryCondition="false"/>
	<species id="M_h2mb4p_c" name="M_1_hydroxy_2_methyl_2__E__butenyl_4_diphosphate_C5H9O8P2" compartment="Cytosol" charge="-3" boundaryCondition="false"/>
	<species id="M_h2o2_c" name="M_Hydrogen_peroxide_H2O2" compartment="Cytosol" charge="0" boundaryCondition="false"/>
	<species id="M_h2o_c" name="M_H2O_H2O" compartment="Cytosol" charge="0" boundaryCondition="false"/>
	<species id="M_h2o_e" name="M_H2O_H2O" compartment="Extra_organism" charge="0" boundaryCondition="false"/>
	<species id="M_h2s_c" name="M_Hydrogen_sulfide_HS" compartment="Cytosol" charge="-1" boundaryCondition="false"/>
	<species id="M_h_c" name="M_H_H" compartment="Cytosol" charge="1" boundaryCondition="false"/>
	<species id="M_h_e" name="M_H_H" compartment="Extra_organism" charge="1" boundaryCondition="false"/>
	<species id="M_hcb_e" name="M_Hexachlorobenzene_C6Cl6" compartment="Extra_organism" charge="0" boundaryCondition="false"/>
	<species id="M_hcit_c" name="M_Homocitrate_C7H7O7" compartment="Cytosol" charge="-3" boundaryCondition="false"/>
	<species id="M_hco3_c" name="M_Bicarbonate_CHO3" compartment="Cytosol" charge="-1" boundaryCondition="false"/>
	<species id="M_hcys_L_c" name="M_L_Homocysteine_C4H9NO2S" compartment="Cytosol" charge="0" boundaryCondition="false"/>
	<species id="M_hdca_c" name="M_Hexadecanoate__n_C160__C16H31O2" compartment="Cytosol" charge="-1" boundaryCondition="false"/>
	<species id="M_hdeACP_c" name="M_Hexadecenoyl_ACP__n_C161ACP__C16H29OX" compartment="Cytosol" charge="0" boundaryCondition="false"/>
	<species id="M_hepdp_c" name="M_all_trans_Heptaprenyl_diphosphate_C35H57O7P2" compartment="Cytosol" charge="-3" boundaryCondition="false"/>
	<species id="M_hexACP_c" name="M_Hexanoyl_acyl_carrier_protein_C6H11OX" compartment="Cytosol" charge="0" boundaryCondition="false"/>
	<species id="M_hexdp_c" name="M_all_trans_Hexaprenyl_diphosphate_C30H49O7P2" compartment="Cytosol" charge="-3" boundaryCondition="false"/>
	<species id="M_hg0_c" name="M_Mercury__uncharged__Hg" compartment="Cytosol" charge="0" boundaryCondition="false"/>
	<species id="M_hg2_c" name="M_Mercury__charged_2__Hg" compartment="Cytosol" charge="2" boundaryCondition="false"/>
	<species id="M_his_L_c" name="M_L_Histidine_C6H9N3O2" compartment="Cytosol" charge="0" boundaryCondition="false"/>
	<species id="M_hisp_c" name="M_L_Histidinol_phosphate_C6H11N3O4P" compartment="Cytosol" charge="-1" boundaryCondition="false"/>
	<species id="M_histd_c" name="M_L_Histidinol_C6H12N3O" compartment="Cytosol" charge="1" boundaryCondition="false"/>
	<species id="M_histrna_c" name="M_L_Histidyl_tRNA_His__C6H9N3O2X" compartment="Cytosol" charge="1" boundaryCondition="false"/>
	<species id="M_hmbil_c" name="M_Hydroxymethylbilane_C40H38N4O17" compartment="Cytosol" charge="-8" boundaryCondition="false"/>
	<species id="M_hom_L_c" name="M_L_Homoserine_C4H9NO3" compartment="Cytosol" charge="0" boundaryCondition="false"/>
	<species id="M_hspmd_c" name="M_Homospermidine_C8H24N3" compartment="Cytosol" charge="3" boundaryCondition="false"/>
	<species id="M_hxan_c" name="M_Hypoxanthine_C5H4N4O" compartment="Cytosol" charge="0" boundaryCondition="false"/>
	<species id="M_iasp_c" name="M_Iminoaspartate_C4H3NO4" compartment="Cytosol" charge="-2" boundaryCondition="false"/>
	<species id="M_ibcoa_c" name="M_Isobutyryl_CoA_C25H38N7O17P3S" compartment="Cytosol" charge="-4" boundaryCondition="false"/>
	<species id="M_icit_c" name="M_Isocitrate_C6H5O7" compartment="Cytosol" charge="-3" boundaryCondition="false"/>
	<species id="M_icsACP_c" name="M_Icosanoyl_ACP__n_C200ACP__C20H39OX" compartment="Cytosol" charge="0" boundaryCondition="false"/>
	<species id="M_icsa_c" name="M_Icosanoate__n_C200__C20H39O2" compartment="Cytosol" charge="-1" boundaryCondition="false"/>
	<species id="M_icscoa_c" name="M_Icosanoyl_CoA__n_C200_CoA__C41H70N7O17P3S" compartment="Cytosol" charge="-4" boundaryCondition="false"/>
	<species id="M_idp_c" name="M_IDP_C10H11N4O11P2" compartment="Cytosol" charge="-3" boundaryCondition="false"/>
	<species id="M_ile_L_c" name="M_L_Isoleucine_C6H13NO2" compartment="Cytosol" charge="0" boundaryCondition="false"/>
	<species id="M_ile_L_e" name="M_L_Isoleucine_C6H13NO2" compartment="Extra_organism" charge="0" boundaryCondition="false"/>
	<species id="M_iletrna_c" name="M_L_Isoleucyl_tRNA_Ile__C6H13NO2X" compartment="Cytosol" charge="1" boundaryCondition="false"/>
	<species id="M_imacp_c" name="M_3__Imidazol_4_yl__2_oxopropyl_phosphate_C6H8N2O5P" compartment="Cytosol" charge="-1" boundaryCondition="false"/>
	<species id="M_imp_c" name="M_IMP_C10H11N4O8P" compartment="Cytosol" charge="-2" boundaryCondition="false"/>
	<species id="M_indaccoa_c" name="M_S_2__indol_3_yl_acetyl_CoA_C31H39N8O17P3S" compartment="Cytosol" charge="-4" boundaryCondition="false"/>
	<species id="M_indpyr_c" name="M_Indolepyruvate_C11H8NO3" compartment="Cytosol" charge="-1" boundaryCondition="false"/>
	<species id="M_ipdp_c" name="M_Isopentenyl_diphosphate_C5H9O7P2" compartment="Cytosol" charge="-3" boundaryCondition="false"/>
	<species id="M_itp_c" name="M_ITP_C10H11N4O14P3" compartment="Cytosol" charge="-4" boundaryCondition="false"/>
	<species id="M_ivcoa_c" name="M_Isovaleryl_CoA_C26H40N7O17P3S" compartment="Cytosol" charge="-4" boundaryCondition="false"/>
	<species id="M_k_c" name="M_K_K" compartment="Cytosol" charge="1" boundaryCondition="false"/>
	<species id="M_k_e" name="M_K_K" compartment="Extra_organism" charge="1" boundaryCondition="false"/>
	<species id="M_lac_D_c" name="M_D_Lactate_C3H5O3" compartment="Cytosol" charge="-1" boundaryCondition="false"/>
	<species id="M_lac_L_c" name="M_L_Lactate_C3H5O3" compartment="Cytosol" charge="-1" boundaryCondition="false"/>
	<species id="M_lald_L_c" name="M_L_Lactaldehyde_C3H6O2" compartment="Cytosol" charge="0" boundaryCondition="false"/>
	<species id="M_leu_L_c" name="M_L_Leucine_C6H13NO2" compartment="Cytosol" charge="0" boundaryCondition="false"/>
	<species id="M_leu_L_e" name="M_L_Leucine_C6H13NO2" compartment="Extra_organism" charge="0" boundaryCondition="false"/>
	<species id="M_leutrna_c" name="M_L_Leucyl_tRNA_Leu__C6H13NO2X" compartment="Cytosol" charge="1" boundaryCondition="false"/>
	<species id="M_lgt_S_c" name="M__R__S_Lactoylglutathione_C13H20N3O8S" compartment="Cytosol" charge="-1" boundaryCondition="false"/>
	<species id="M_lipidAds_c" name="M_Lipid_A_Disaccharide_C68H127N2O20P" compartment="Cytosol" charge="-2" boundaryCondition="false"/>
	<species id="M_lipidX_c" name="M_2_3_Bis_3_hydroxytetradecanoyl__beta_D_glucosaminyl_1_phosphate_C34H64NO12P" compartment="Cytosol" charge="-2" boundaryCondition="false"/>
	<species id="M_lpro_c" name="M_Lipoylprotein_S2X" compartment="Cytosol" charge="0" boundaryCondition="false"/>
	<species id="M_lys_L_c" name="M_L_Lysine_C6H15N2O2" compartment="Cytosol" charge="1" boundaryCondition="false"/>
	<species id="M_lystrna_c" name="M_L_Lysine_tRNA__Lys__C6H15N2O2X" compartment="Cytosol" charge="2" boundaryCondition="false"/>
	<species id="M_malACP_c" name="M_Malonyl_acyl_carrier_protein_C3H2O3X" compartment="Cytosol" charge="-1" boundaryCondition="false"/>
	<species id="M_mal_L_c" name="M_L_Malate_C4H4O5" compartment="Cytosol" charge="-2" boundaryCondition="false"/>
	<species id="M_malcoa_c" name="M_Malonyl_CoA_C24H33N7O19P3S" compartment="Cytosol" charge="-5" boundaryCondition="false"/>
	<species id="M_man1p_c" name="M_D_Mannose_1_phosphate_C6H11O9P" compartment="Cytosol" charge="-2" boundaryCondition="false"/>
	<species id="M_man6p_c" name="M_D_Mannose_6_phosphate_C6H11O9P" compartment="Cytosol" charge="-2" boundaryCondition="false"/>
	<species id="M_met_L_c" name="M_L_Methionine_C5H11NO2S" compartment="Cytosol" charge="0" boundaryCondition="false"/>
	<species id="M_methf_c" name="M_5_10_Methenyltetrahydrofolate_C20H20N7O6" compartment="Cytosol" charge="-1" boundaryCondition="false"/>
	<species id="M_metox_c" name="M_L_Methionine_S_oxide_C5H11NO3S" compartment="Cytosol" charge="0" boundaryCondition="false"/>
	<species id="M_mettrna_c" name="M_L_Methionyl_tRNA__Met__C5H11NO2SX" compartment="Cytosol" charge="1" boundaryCondition="false"/>
	<species id="M_mg2_c" name="M_Mg_Mg" compartment="Cytosol" charge="2" boundaryCondition="false"/>
	<species id="M_mg2_e" name="M_Mg_Mg" compartment="Extra_organism" charge="2" boundaryCondition="false"/>
	<species id="M_micit_c" name="M_Methylisocitrate_C7H7O7" compartment="Cytosol" charge="-3" boundaryCondition="false"/>
	<species id="M_mlthf_c" name="M_5_10_Methylenetetrahydrofolate_C20H21N7O6" compartment="Cytosol" charge="-2" boundaryCondition="false"/>
	<species id="M_mmcoa_S_c" name="M__S__Methylmalonyl_CoA_C25H35N7O19P3S" compartment="Cytosol" charge="-5" boundaryCondition="false"/>
	<species id="M_mn2_c" name="M_Mn2_Mn" compartment="Cytosol" charge="2" boundaryCondition="false"/>
	<species id="M_mn2_e" name="M_Mn2_Mn" compartment="Extra_organism" charge="2" boundaryCondition="false"/>
	<species id="M_mobd_c" name="M_Molybdate_MoO4" compartment="Cytosol" charge="-2" boundaryCondition="false"/>
	<species id="M_mobd_e" name="M_Molybdate_MoO4" compartment="Extra_organism" charge="-2" boundaryCondition="false"/>
	<species id="M_mql7_c" name="M_Menaquinol_7_C46H66O2" compartment="Cytosol" charge="0" boundaryCondition="false"/>
	<species id="M_mql8_c" name="M_Menaquinol_8_C51H74O2" compartment="Cytosol" charge="0" boundaryCondition="false"/>
	<species id="M_mqn7_c" name="M_Menaquinone_7_C46H64O2" compartment="Cytosol" charge="0" boundaryCondition="false"/>
	<species id="M_mqn8_c" name="M_Menaquinone_8_C51H72O2" compartment="Cytosol" charge="0" boundaryCondition="false"/>
	<species id="M_mthgxl_c" name="M_Methylglyoxal_C3H4O2" compartment="Cytosol" charge="0" boundaryCondition="false"/>
	<species id="M_myrsACP_c" name="M_Myristoyl_ACP__n_C140ACP__C14H27OX" compartment="Cytosol" charge="0" boundaryCondition="false"/>
	<species id="M_n2_c" name="M_N2_N2" compartment="Cytosol" charge="0" boundaryCondition="false"/>
	<species id="M_n2_e" name="M_N2_N2" compartment="Extra_organism" charge="0" boundaryCondition="false"/>
	<species id="M_nac_c" name="M_Nicotinate_C6H4NO2" compartment="Cytosol" charge="-1" boundaryCondition="false"/>
	<species id="M_nad_c" name="M_Nicotinamide_adenine_dinucleotide_C21H26N7O14P2" compartment="Cytosol" charge="-1" boundaryCondition="false"/>
	<species id="M_nadh_c" name="M_Nicotinamide_adenine_dinucleotide___reduced_C21H27N7O14P2" compartment="Cytosol" charge="-2" boundaryCondition="false"/>
	<species id="M_nadp_c" name="M_Nicotinamide_adenine_dinucleotide_phosphate_C21H25N7O17P3" compartment="Cytosol" charge="-3" boundaryCondition="false"/>
	<species id="M_nadph_c" name="M_Nicotinamide_adenine_dinucleotide_phosphate___reduced_C21H26N7O17P3" compartment="Cytosol" charge="-4" boundaryCondition="false"/>
	<species id="M_nh4_c" name="M_Ammonium_H4N" compartment="Cytosol" charge="1" boundaryCondition="false"/>
	<species id="M_nh4_e" name="M_Ammonium_H4N" compartment="Extra_organism" charge="1" boundaryCondition="false"/>
	<species id="M_nh4oh_c" name="M_Ammonium_hydroxide_H5NO" compartment="Cytosol" charge="0" boundaryCondition="false"/>
	<species id="M_ni2_c" name="M_Ni2_Ni" compartment="Cytosol" charge="2" boundaryCondition="false"/>
	<species id="M_ni2_e" name="M_Ni2_Ni" compartment="Extra_organism" charge="2" boundaryCondition="false"/>
	<species id="M_nicrnt_c" name="M_Nicotinate_D_ribonucleotide_C11H12NO9P" compartment="Cytosol" charge="-2" boundaryCondition="false"/>
	<species id="M_nmn_c" name="M_NMN_C11H14N2O8P" compartment="Cytosol" charge="-1" boundaryCondition="false"/>
	<species id="M_no2_c" name="M_Nitrite_NO2" compartment="Cytosol" charge="-1" boundaryCondition="false"/>
	<species id="M_nondp_c" name="M_all_trans_Nonaprenyl_diphosphate_C45H73O7P2" compartment="Cytosol" charge="-3" boundaryCondition="false"/>
	<species id="M_o2__c" name="M_Superoxide_O2" compartment="Cytosol" charge="-1" boundaryCondition="false"/>
	<species id="M_o2_c" name="M_O2_O2" compartment="Cytosol" charge="0" boundaryCondition="false"/>
	<species id="M_oaa_c" name="M_Oxaloacetate_C4H2O5" compartment="Cytosol" charge="-2" boundaryCondition="false"/>
	<species id="M_ocdACP_c" name="M_Octadecanoyl_ACP__n_C180ACP__C18H35OX" compartment="Cytosol" charge="0" boundaryCondition="false"/>
	<species id="M_ocdca_c" name="M_octadecanoate__n_C180__C18H35O2" compartment="Cytosol" charge="-1" boundaryCondition="false"/>
	<species id="M_ocdcea_c" name="M_octadecenoate__n_C181__C18H33O2" compartment="Cytosol" charge="-1" boundaryCondition="false"/>
	<species id="M_octACP_c" name="M_Octanoyl_acyl_carrier_protein_C8H15OX" compartment="Cytosol" charge="0" boundaryCondition="false"/>
	<species id="M_octdp_c" name="M_all_trans_Octaprenyl_diphosphate_C40H65O7P2" compartment="Cytosol" charge="-3" boundaryCondition="false"/>
	<species id="M_odecoa_c" name="M_Octadecenoyl_CoA__n_C181CoA__C39H64N7O17P3S" compartment="Cytosol" charge="-4" boundaryCondition="false"/>
	<species id="M_orn_L_c" name="M_L_Ornithine_C5H13N2O2" compartment="Cytosol" charge="1" boundaryCondition="false"/>
	<species id="M_orot5p_c" name="M_Orotidine_5__phosphate_C10H10N2O11P" compartment="Cytosol" charge="-3" boundaryCondition="false"/>
	<species id="M_orot_c" name="M_Orotate_C5H3N2O4" compartment="Cytosol" charge="-1" boundaryCondition="false"/>
	<species id="M_palmACP_c" name="M_Palmitoyl_ACP__n_C160ACP__C16H31OX" compartment="Cytosol" charge="0" boundaryCondition="false"/>
	<species id="M_pan4p_c" name="M_Pantetheine_4__phosphate_C11H21N2O7PS" compartment="Cytosol" charge="-2" boundaryCondition="false"/>
	<species id="M_pant_R_c" name="M__R__Pantoate_C6H11O4" compartment="Cytosol" charge="-1" boundaryCondition="false"/>
	<species id="M_pap_c" name="M_Adenosine_3__5__bisphosphate_C10H11N5O10P2" compartment="Cytosol" charge="-4" boundaryCondition="false"/>
	<species id="M_pce_e" name="M_Tetrchloroethene_C2Cl4" compartment="Extra_organism" charge="0" boundaryCondition="false"/>
	<species id="M_pdx5p_c" name="M_Pyridoxine_5__phosphate_C8H10NO6P" compartment="Cytosol" charge="-2" boundaryCondition="false"/>
	<species id="M_pendp_c" name="M_all_trans_Pentaprenyl_diphosphate_C25H41O7P2" compartment="Cytosol" charge="-3" boundaryCondition="false"/>
	<species id="M_pep_c" name="M_Phosphoenolpyruvate_C3H2O6P" compartment="Cytosol" charge="-3" boundaryCondition="false"/>
	<species id="M_pgly_c" name="M_Phosphatidylglycerol_C8H12O10PR2" compartment="Cytosol" charge="-1" boundaryCondition="false"/>
	<species id="M_pglyp_c" name="M_Phosphatidylglycerophosphate_C8H11O13P2R2" compartment="Cytosol" charge="-3" boundaryCondition="false"/>
	<species id="M_phaccoa_c" name="M_Phenylacetyl_CoA_C29H38N7O17P3S" compartment="Cytosol" charge="-4" boundaryCondition="false"/>
	<species id="M_phe_L_c" name="M_L_Phenylalanine_C9H11NO2" compartment="Cytosol" charge="0" boundaryCondition="false"/>
	<species id="M_pheac_c" name="M_Phenylacetate_C8H7O2" compartment="Cytosol" charge="-1" boundaryCondition="false"/>
	<species id="M_phetrna_c" name="M_L_Phenylalanyl_tRNA_Phe__C9H11NO2X" compartment="Cytosol" charge="1" boundaryCondition="false"/>
	<species id="M_phom_c" name="M_O_Phospho_L_homoserine_C4H8NO6P" compartment="Cytosol" charge="-2" boundaryCondition="false"/>
	<species id="M_phpyr_c" name="M_Phenylpyruvate_C9H7O3" compartment="Cytosol" charge="-1" boundaryCondition="false"/>
	<species id="M_phthr_c" name="M_O_Phospho_4_hydroxy_L_threonine_C4H8NO7P" compartment="Cytosol" charge="-2" boundaryCondition="false"/>
	<species id="M_pi_c" name="M_Phosphate_HO4P" compartment="Cytosol" charge="-2" boundaryCondition="false"/>
	<species id="M_pi_e" name="M_Phosphate_HO4P" compartment="Extra_organism" charge="-2" boundaryCondition="false"/>
	<species id="M_pmtcoa_c" name="M_Palmitoyl_CoA__n_C160CoA__C37H62N7O17P3S" compartment="Cytosol" charge="-4" boundaryCondition="false"/>
	<species id="M_pnto_R_c" name="M__R__Pantothenate_C9H16NO5" compartment="Cytosol" charge="-1" boundaryCondition="false"/>
	<species id="M_ppal_c" name="M_Propanal_C3H6O" compartment="Cytosol" charge="0" boundaryCondition="false"/>
	<species id="M_ppcoa_c" name="M_Propanoyl_CoA_C24H36N7O17P3S" compartment="Cytosol" charge="-4" boundaryCondition="false"/>
	<species id="M_pphn_c" name="M_Prephenate_C10H8O6" compartment="Cytosol" charge="-2" boundaryCondition="false"/>
	<species id="M_ppi_c" name="M_Diphosphate_HO7P2" compartment="Cytosol" charge="-3" boundaryCondition="false"/>
	<species id="M_ppoh_c" name="M_Propanol_C3H8O" compartment="Cytosol" charge="0" boundaryCondition="false"/>
	<species id="M_pppg9_c" name="M_Protoporphyrinogen_IX_C34H38N4O4" compartment="Cytosol" charge="-2" boundaryCondition="false"/>
	<species id="M_pppi_c" name="M_Inorganic_triphosphate_HO10P3" compartment="Cytosol" charge="-4" boundaryCondition="false"/>
	<species id="M_pram_c" name="M_5_Phospho_beta_D_ribosylamine_C5H11NO7P" compartment="Cytosol" charge="-1" boundaryCondition="false"/>
	<species id="M_pran_c" name="M_N__5_Phospho_D_ribosyl_anthranilate_C12H13NO9P" compartment="Cytosol" charge="-3" boundaryCondition="false"/>
	<species id="M_prbamp_c" name="M_1__5_Phosphoribosyl__AMP_C15H19N5O14P2" compartment="Cytosol" charge="-4" boundaryCondition="false"/>
	<species id="M_prbatp_c" name="M_1__5_Phosphoribosyl__ATP_C15H19N5O20P4" compartment="Cytosol" charge="-6" boundaryCondition="false"/>
	<species id="M_prfp_c" name="M_1__5_Phosphoribosyl__5__5_phosphoribosylamino_methylideneaminoimidazole_4_carboxamide_C15H22N5O15P2" compartment="Cytosol" charge="-3" boundaryCondition="false"/>
	<species id="M_prlp_c" name="M_5__5_phospho_1_deoxyribulos_1_ylamino_methylideneamino_1__5_phosphoribosyl_imidazole_4_carboxamide_C15H22N5O15P2" compartment="Cytosol" charge="-3" boundaryCondition="false"/>
	<species id="M_pro_L_c" name="M_L_Proline_C5H9NO2" compartment="Cytosol" charge="0" boundaryCondition="false"/>
	<species id="M_pro_L_e" name="M_L_Proline_C5H9NO2" compartment="Extra_organism" charge="0" boundaryCondition="false"/>
	<species id="M_protrna_c" name="M_L_Prolyl_tRNA_Pro__C5H9NO2X" compartment="Cytosol" charge="1" boundaryCondition="false"/>
	<species id="M_prpp_c" name="M_5_Phospho_alpha_D_ribose_1_diphosphate_C5H8O14P3" compartment="Cytosol" charge="-5" boundaryCondition="false"/>
	<species id="M_ps_c" name="M_Phosphatidylserine_C8H11NO10PR2" compartment="Cytosol" charge="-1" boundaryCondition="false"/>
	<species id="M_psd5p_c" name="M_Pseudouridine_5__phosphate_C9H11N2O9P" compartment="Cytosol" charge="-2" boundaryCondition="false"/>
	<species id="M_pser_L_c" name="M_O_Phospho_L_serine_C3H6NO6P" compartment="Cytosol" charge="-2" boundaryCondition="false"/>
	<species id="M_ptrc_c" name="M_Putrescine_C4H14N2" compartment="Cytosol" charge="2" boundaryCondition="false"/>
	<species id="M_ptth_c" name="M_Pantetheine_C11H22N2O4S" compartment="Cytosol" charge="0" boundaryCondition="false"/>
	<species id="M_pyam5p_c" name="M_Pyridoxamine_5__phosphate_C8H11N2O5P" compartment="Cytosol" charge="-2" boundaryCondition="false"/>
	<species id="M_pydx5p_c" name="M_Pyridoxal_5__phosphate_C8H7NO6P" compartment="Cytosol" charge="-3" boundaryCondition="false"/>
	<species id="M_pyr_c" name="M_Pyruvate_C3H3O3" compartment="Cytosol" charge="-1" boundaryCondition="false"/>
	<species id="M_quln_c" name="M_Quinolinate_C7H3NO4" compartment="Cytosol" charge="-2" boundaryCondition="false"/>
	<species id="M_r5p_c" name="M_alpha_D_Ribose_5_phosphate_C5H9O8P" compartment="Cytosol" charge="-2" boundaryCondition="false"/>
	<species id="M_rdmbzi_c" name="M_N1__alpha_D_ribosyl__5_6_dimethylbenzimidazole_C14H18N2O4" compartment="Cytosol" charge="0" boundaryCondition="false"/>
	<species id="M_rib_D_c" name="M_D_Ribose_C5H10O5" compartment="Cytosol" charge="0" boundaryCondition="false"/>
	<species id="M_ribflv_c" name="M_Riboflavin_C17H20N4O6" compartment="Cytosol" charge="0" boundaryCondition="false"/>
	<species id="M_ru5p_D_c" name="M_D_Ribulose_5_phosphate_C5H9O8P" compartment="Cytosol" charge="-2" boundaryCondition="false"/>
	<species id="M_s7p_c" name="M_Sedoheptulose_7_phosphate_C7H13O10P" compartment="Cytosol" charge="-2" boundaryCondition="false"/>
	<species id="M_s_c" name="M_Sulfur_S" compartment="Cytosol" charge="0" boundaryCondition="false"/>
	<species id="M_ser_L_c" name="M_L_Serine_C3H7NO3" compartment="Cytosol" charge="0" boundaryCondition="false"/>
	<species id="M_sertrna_c" name="M_L_Seryl_tRNA_Ser__C3H7NO3X" compartment="Cytosol" charge="1" boundaryCondition="false"/>
	<species id="M_shcl_c" name="M_dihydrosirohydrochlorin_C42H40N4O16" compartment="Cytosol" charge="-8" boundaryCondition="false"/>
	<species id="M_skm5p_c" name="M_Shikimate_5_phosphate_C7H8O8P" compartment="Cytosol" charge="-3" boundaryCondition="false"/>
	<species id="M_skm_c" name="M_Shikimate_C7H9O5" compartment="Cytosol" charge="-1" boundaryCondition="false"/>
	<species id="M_sl26da_c" name="M_N_Succinyl_LL_2_6_diaminoheptanedioate_C11H16N2O7" compartment="Cytosol" charge="-2" boundaryCondition="false"/>
	<species id="M_sl2a6o_c" name="M_N_Succinyl_2_L_amino_6_oxoheptanedioate_C11H12NO8" compartment="Cytosol" charge="-3" boundaryCondition="false"/>
	<species id="M_so3_c" name="M_Sulfite_O3S" compartment="Cytosol" charge="-2" boundaryCondition="false"/>
	<species id="M_so4_c" name="M_Sulfate_O4S" compartment="Cytosol" charge="-2" boundaryCondition="false"/>
	<species id="M_so4_e" name="M_Sulfate_O4S" compartment="Extra_organism" charge="-2" boundaryCondition="false"/>
	<species id="M_strcoa_c" name="M_Stearyl_CoA__n_C180CoA__C39H66N7O17P3S" compartment="Cytosol" charge="-4" boundaryCondition="false"/>
	<species id="M_succ_c" name="M_Succinate_C4H4O4" compartment="Cytosol" charge="-2" boundaryCondition="false"/>
	<species id="M_succoa_c" name="M_Succinyl_CoA_C25H35N7O19P3S" compartment="Cytosol" charge="-5" boundaryCondition="false"/>
	<species id="M_sucsal_c" name="M_Succinic_semialdehyde_C4H5O3" compartment="Cytosol" charge="-1" boundaryCondition="false"/>
	<species id="M_tag6p_D_c" name="M_D_Tagatose_6_phosphate_C6H11O9P" compartment="Cytosol" charge="-2" boundaryCondition="false"/>
	<species id="M_tagdp_D_c" name="M_D_Tagatose_1_6_biphosphate_C6H10O12P2" compartment="Cytosol" charge="-4" boundaryCondition="false"/>
	<species id="M_tdcoa_c" name="M_Tetradecanoyl_CoA__n_C140CoA__C35H58N7O17P3S" compartment="Cytosol" charge="-4" boundaryCondition="false"/>
	<species id="M_tdeACP_c" name="M_Tetradecenoyl_ACP__n_C141ACP__C14H25OX" compartment="Cytosol" charge="0" boundaryCondition="false"/>
	<species id="M_thdp_c" name="M_2_3_4_5_Tetrahydrodipicolinate_C7H7NO4" compartment="Cytosol" charge="-2" boundaryCondition="false"/>
	<species id="M_thf_c" name="M_5_6_7_8_Tetrahydrofolate_C19H21N7O6" compartment="Cytosol" charge="-2" boundaryCondition="false"/>
	<species id="M_thmmp_c" name="M_Thiamin_monophosphate_C12H16N4O4PS" compartment="Cytosol" charge="-1" boundaryCondition="false"/>
	<species id="M_thmpp_c" name="M_Thiamine_diphosphate_C12H16N4O7P2S" compartment="Cytosol" charge="-2" boundaryCondition="false"/>
	<species id="M_thr_LA_c" name="M_L_Allo_threonine_C4H9NO3" compartment="Cytosol" charge="0" boundaryCondition="false"/>
	<species id="M_thr_L_c" name="M_L_Threonine_C4H9NO3" compartment="Cytosol" charge="0" boundaryCondition="false"/>
	<species id="M_thrp_c" name="M_L_Threonine_O_3_phosphate_C4H8NO6P" compartment="Cytosol" charge="-2" boundaryCondition="false"/>
	<species id="M_thrtrna_c" name="M_L_Threonyl_tRNA_Thr__C4H9NO3X" compartment="Cytosol" charge="1" boundaryCondition="false"/>
	<species id="M_thymd_c" name="M_Thymidine_C10H14N2O5" compartment="Cytosol" charge="0" boundaryCondition="false"/>
	<species id="M_trdox_c" name="M_Oxidized_thioredoxin_X" compartment="Cytosol" charge="0" boundaryCondition="false"/>
	<species id="M_trdrd_c" name="M_Reduced_thioredoxin_XH2" compartment="Cytosol" charge="0" boundaryCondition="false"/>
	<species id="M_trnaala_c" name="M_tRNA_Ala__HOX" compartment="Cytosol" charge="0" boundaryCondition="false"/>
	<species id="M_trnaarg_c" name="M_tRNA_Arg__HOX" compartment="Cytosol" charge="0" boundaryCondition="false"/>
	<species id="M_trnaasp_c" name="M_tRNA_Asp__HOX" compartment="Cytosol" charge="0" boundaryCondition="false"/>
	<species id="M_trnacys_c" name="M_tRNA_Cys__HOX" compartment="Cytosol" charge="0" boundaryCondition="false"/>
	<species id="M_trnagln_c" name="M_tRNA_Gln__HOX" compartment="Cytosol" charge="0" boundaryCondition="false"/>
	<species id="M_trnaglu_c" name="M_tRNA__Glu__HOX" compartment="Cytosol" charge="0" boundaryCondition="false"/>
	<species id="M_trnagly_c" name="M_tRNA_Gly__HOX" compartment="Cytosol" charge="0" boundaryCondition="false"/>
	<species id="M_trnahis_c" name="M_tRNA_His__HOX" compartment="Cytosol" charge="0" boundaryCondition="false"/>
	<species id="M_trnaile_c" name="M_tRNA_Ile__HOX" compartment="Cytosol" charge="0" boundaryCondition="false"/>
	<species id="M_trnaleu_c" name="M_tRNA_Leu__HOX" compartment="Cytosol" charge="0" boundaryCondition="false"/>
	<species id="M_trnalys_c" name="M_tRNA_Lys__HOX" compartment="Cytosol" charge="0" boundaryCondition="false"/>
	<species id="M_trnamet_c" name="M_tRNA_Met__HOX" compartment="Cytosol" charge="0" boundaryCondition="false"/>
	<species id="M_trnaphe_c" name="M_tRNA_Phe__HOX" compartment="Cytosol" charge="0" boundaryCondition="false"/>
	<species id="M_trnapro_c" name="M_tRNA_Pro__HOX" compartment="Cytosol" charge="0" boundaryCondition="false"/>
	<species id="M_trnaser_c" name="M_tRNA_Ser__HOX" compartment="Cytosol" charge="0" boundaryCondition="false"/>
	<species id="M_trnathr_c" name="M_tRNA_Thr__HOX" compartment="Cytosol" charge="0" boundaryCondition="false"/>
	<species id="M_trnatrp_c" name="M_tRNA_Trp__HOX" compartment="Cytosol" charge="0" boundaryCondition="false"/>
	<species id="M_trnatyr_c" name="M_tRNA_Tyr__HOX" compartment="Cytosol" charge="0" boundaryCondition="false"/>
	<species id="M_trnaval_c" name="M_tRNA_Val__HOX" compartment="Cytosol" charge="0" boundaryCondition="false"/>
	<species id="M_trp_L_c" name="M_L_Tryptophan_C11H12N2O2" compartment="Cytosol" charge="0" boundaryCondition="false"/>
	<species id="M_trptrna_c" name="M_L_Tryptophanyl_tRNA_Trp__C11H12N2O2X" compartment="Cytosol" charge="1" boundaryCondition="false"/>
	<species id="M_tsul_c" name="M_Thiosulfate_O3S2" compartment="Cytosol" charge="-2" boundaryCondition="false"/>
	<species id="M_tsul_e" name="M_Thiosulfate_O3S2" compartment="Extra_organism" charge="-2" boundaryCondition="false"/>
	<species id="M_ttdca_c" name="M_tetradecanoate__C140__C14H27O2" compartment="Cytosol" charge="-1" boundaryCondition="false"/>
	<species id="M_tyr_L_c" name="M_L_Tyrosine_C9H11NO3" compartment="Cytosol" charge="0" boundaryCondition="false"/>
	<species id="M_tyrtrna_c" name="M_L_Tyrosyl_tRNA_Tyr__C9H11NO3X" compartment="Cytosol" charge="1" boundaryCondition="false"/>
	<species id="M_u23ga_c" name="M_UDP_2_3_bis_3_hydroxytetradecanoyl_glucosamine_C43H75N3O20P2" compartment="Cytosol" charge="-2" boundaryCondition="false"/>
	<species id="M_uaccg_c" name="M_UDP_N_acetyl_3_O__1_carboxyvinyl__D_glucosamine_C20H26N3O19P2" compartment="Cytosol" charge="-3" boundaryCondition="false"/>
	<species id="M_uacgam_c" name="M_UDP_N_acetyl_D_glucosamine_C17H25N3O17P2" compartment="Cytosol" charge="-2" boundaryCondition="false"/>
	<species id="M_uamr_c" name="M_UDP_N_acetylmuramate_C20H28N3O19P2" compartment="Cytosol" charge="-3" boundaryCondition="false"/>
	<species id="M_ubq8_c" name="M_Ubiquinone_8_C49H74O4" compartment="Cytosol" charge="0" boundaryCondition="false"/>
	<species id="M_ubq8h2_c" name="M_Ubiquinol_8_C49H76O4" compartment="Cytosol" charge="0" boundaryCondition="false"/>
	<species id="M_udcpdp_c" name="M_Undecaprenyl_diphosphate_C55H89O7P2" compartment="Cytosol" charge="-3" boundaryCondition="false"/>
	<species id="M_udp_c" name="M_UDP_C9H11N2O12P2" compartment="Cytosol" charge="-3" boundaryCondition="false"/>
	<species id="M_udpg_c" name="M_UDPglucose_C15H22N2O17P2" compartment="Cytosol" charge="-2" boundaryCondition="false"/>
	<species id="M_udpgal_c" name="M_UDPgalactose_C15H22N2O17P2" compartment="Cytosol" charge="-2" boundaryCondition="false"/>
	<species id="M_ump_c" name="M_UMP_C9H11N2O9P" compartment="Cytosol" charge="-2" boundaryCondition="false"/>
	<species id="M_uppg3_c" name="M_Uroporphyrinogen_III_C40H36N4O16" compartment="Cytosol" charge="-8" boundaryCondition="false"/>
	<species id="M_ura_c" name="M_Uracil_C4H4N2O2" compartment="Cytosol" charge="0" boundaryCondition="false"/>
	<species id="M_urea_c" name="M_Urea_CH4N2O" compartment="Cytosol" charge="0" boundaryCondition="false"/>
	<species id="M_utp_c" name="M_UTP_C9H11N2O15P3" compartment="Cytosol" charge="-4" boundaryCondition="false"/>
	<species id="M_val_L_c" name="M_L_Valine_C5H11NO2" compartment="Cytosol" charge="0" boundaryCondition="false"/>
	<species id="M_val_L_e" name="M_L_Valine_C5H11NO2" compartment="Extra_organism" charge="0" boundaryCondition="false"/>
	<species id="M_valtrna_c" name="M_L_Valyl_tRNA_Val__C5H11NO2X" compartment="Cytosol" charge="1" boundaryCondition="false"/>
	<species id="M_xmp_c" name="M_Xanthosine_5__phosphate_C10H11N4O9P" compartment="Cytosol" charge="-2" boundaryCondition="false"/>
	<species id="M_xtp_c" name="M_XTP_C10H11N4O15P3" compartment="Cytosol" charge="-4" boundaryCondition="false"/>
	<species id="M_xu5p_D_c" name="M_D_Xylulose_5_phosphate_C5H9O8P" compartment="Cytosol" charge="-2" boundaryCondition="false"/>
	<species id="M_zn2_c" name="M_Zinc_Zn" compartment="Cytosol" charge="2" boundaryCondition="false"/>
	<species id="M_zn2_e" name="M_Zinc_Zn" compartment="Extra_organism" charge="2" boundaryCondition="false"/>
	<species id="M_ac_b" name="M_Acetate_C2H3O2" compartment="Extra_organism" charge="-1" boundaryCondition="true"/>
	<species id="M_antim_b" name="M_Antimonite_Sb" compartment="Extra_organism" charge="3" boundaryCondition="true"/>
	<species id="M_arsna_b" name="M_Arsenate_AsHO4" compartment="Extra_organism" charge="-2" boundaryCondition="true"/>
	<species id="M_arsni2_b" name="M_arsenite_AsH3O3" compartment="Extra_organism" charge="0" boundaryCondition="true"/>
	<species id="M_cbl1_b" name="M_Cob_I_alamin_C62H88CoN13O14P" compartment="Extra_organism" charge="-1" boundaryCondition="true"/>
	<species id="M_cit_b" name="M_Citrate_C6H5O7" compartment="Extra_organism" charge="-3" boundaryCondition="true"/>
	<species id="M_cl_b" name="M_Chloride_Cl" compartment="Extra_organism" charge="-1" boundaryCondition="true"/>
	<species id="M_co2_b" name="M_CO2_CO2" compartment="Extra_organism" charge="0" boundaryCondition="true"/>
	<species id="M_cobalt2_b" name="M_Co2_Co" compartment="Extra_organism" charge="2" boundaryCondition="true"/>
	<species id="M_cu2_b" name="M_Cu2_Cu" compartment="Extra_organism" charge="2" boundaryCondition="true"/>
	<species id="M_dcb_b" name="M_1_4_Dichlorobenzene__para_Dichlorobenzene__C6H4Cl2" compartment="Extra_organism" charge="0" boundaryCondition="true"/>
	<species id="M_etl_b" name="M_Ethylene_C2H4" compartment="Extra_organism" charge="0" boundaryCondition="true"/>
	<species id="M_fe2_b" name="M_Fe2_Fe" compartment="Extra_organism" charge="2" boundaryCondition="true"/>
	<species id="M_gln_L_b" name="M_L_Glutamine_C5H10N2O3" compartment="Extra_organism" charge="0" boundaryCondition="true"/>
	<species id="M_glyb_b" name="M_Glycine_betaine_C5H11NO2" compartment="Extra_organism" charge="0" boundaryCondition="true"/>
	<species id="M_h2_b" name="M_H2_H2" compartment="Extra_organism" charge="0" boundaryCondition="true"/>
	<species id="M_h2o_b" name="M_H2O_H2O" compartment="Extra_organism" charge="0" boundaryCondition="true"/>
	<species id="M_h_b" name="M_H_H" compartment="Extra_organism" charge="1" boundaryCondition="true"/>
	<species id="M_hcb_b" name="M_Hexachlorobenzene_C6Cl6" compartment="Extra_organism" charge="0" boundaryCondition="true"/>
	<species id="M_ile_L_b" name="M_L_Isoleucine_C6H13NO2" compartment="Extra_organism" charge="0" boundaryCondition="true"/>
	<species id="M_k_b" name="M_K_K" compartment="Extra_organism" charge="1" boundaryCondition="true"/>
	<species id="M_leu_L_b" name="M_L_Leucine_C6H13NO2" compartment="Extra_organism" charge="0" boundaryCondition="true"/>
	<species id="M_mg2_b" name="M_Mg_Mg" compartment="Extra_organism" charge="2" boundaryCondition="true"/>
	<species id="M_mn2_b" name="M_Mn2_Mn" compartment="Extra_organism" charge="2" boundaryCondition="true"/>
	<species id="M_mobd_b" name="M_Molybdate_MoO4" compartment="Extra_organism" charge="-2" boundaryCondition="true"/>
	<species id="M_n2_b" name="M_N2_N2" compartment="Extra_organism" charge="0" boundaryCondition="true"/>
	<species id="M_nh4_b" name="M_Ammonium_H4N" compartment="Extra_organism" charge="1" boundaryCondition="true"/>
	<species id="M_ni2_b" name="M_Ni2_Ni" compartment="Extra_organism" charge="2" boundaryCondition="true"/>
	<species id="M_pce_b" name="M_Tetrchloroethene_C2Cl4" compartment="Extra_organism" charge="0" boundaryCondition="true"/>
	<species id="M_pi_b" name="M_Phosphate_HO4P" compartment="Extra_organism" charge="-2" boundaryCondition="true"/>
	<species id="M_pro_L_b" name="M_L_Proline_C5H9NO2" compartment="Extra_organism" charge="0" boundaryCondition="true"/>
	<species id="M_so4_b" name="M_Sulfate_O4S" compartment="Extra_organism" charge="-2" boundaryCondition="true"/>
	<species id="M_tsul_b" name="M_Thiosulfate_O3S2" compartment="Extra_organism" charge="-2" boundaryCondition="true"/>
	<species id="M_val_L_b" name="M_L_Valine_C5H11NO2" compartment="Extra_organism" charge="0" boundaryCondition="true"/>
	<species id="M_zn2_b" name="M_Zinc_Zn" compartment="Extra_organism" charge="2" boundaryCondition="true"/>
</listOfSpecies>
<listOfReactions>
	<reaction id="R_AACPAT" name="R_Acetyl_CoAacyl_carrier_protein_S_acetyltransferase" reversible="false">
		<notes>
			<html:p>GENE_ASSOCIATION: 274</html:p>
			<html:p>PROTEIN_ASSOCIATION: FabF</html:p>
			<html:p>SUBSYSTEM: S_Lipid_Metabolism</html:p>
			<html:p>PROTEIN_CLASS: 2.3.1.38</html:p>
		</notes>
		<listOfReactants>
			<speciesReference species="M_ACP_c" stoichiometry="1.000000"/>
			<speciesReference species="M_accoa_c" stoichiometry="1.000000"/>
		</listOfReactants>
		<listOfProducts>
			<speciesReference species="M_acACP_c" stoichiometry="1.000000"/>
			<speciesReference species="M_coa_c" stoichiometry="1.000000"/>
		</listOfProducts>
	</reaction>
	<reaction id="R_ABTA" name="R_4_aminobutyrate_transaminase" reversible="false">
		<notes>
			<html:p>GENE_ASSOCIATION: 333</html:p>
			<html:p>PROTEIN_ASSOCIATION: GabT</html:p>
			<html:p>SUBSYSTEM: S_Carbohydrate_Metabolism</html:p>
			<html:p>PROTEIN_CLASS: 2.6.1.19</html:p>
		</notes>
		<listOfReactants>
			<speciesReference species="M_4abut_c" stoichiometry="1.000000"/>
			<speciesReference species="M_akg_c" stoichiometry="1.000000"/>
		</listOfReactants>
		<listOfProducts>
			<speciesReference species="M_glu_L_c" stoichiometry="1.000000"/>
			<speciesReference species="M_sucsal_c" stoichiometry="1.000000"/>
		</listOfProducts>
	</reaction>
	<reaction id="R_ACBIPGT" name="R_Adenosyl_cobainamide_GTP_transferase" reversible="false">
		<notes>
			<html:p>GENE_ASSOCIATION: 169</html:p>
			<html:p>PROTEIN_ASSOCIATION: CobU</html:p>
			<html:p>SUBSYSTEM: S_Cofactor_and_Prostehtic_Group_Biosynthesis</html:p>
			<html:p>PROTEIN_CLASS: </html:p>
		</notes>
		<listOfReactants>
			<speciesReference species="M_adcobap_c" stoichiometry="1.000000"/>
			<speciesReference species="M_gtp_c" stoichiometry="1.000000"/>
			<speciesReference species="M_h_c" stoichiometry="1.000000"/>
		</listOfReactants>
		<listOfProducts>
			<speciesReference species="M_adgcoba_c" stoichiometry="1.000000"/>
			<speciesReference species="M_ppi_c" stoichiometry="1.000000"/>
		</listOfProducts>
	</reaction>
	<reaction id="R_ACCOAC" name="R_acetyl_CoA_carboxylase" reversible="false">
		<notes>
			<html:p>GENE_ASSOCIATION: ( 24  and  25 )</html:p>
			<html:p>PROTEIN_ASSOCIATION: AccC</html:p>
			<html:p>SUBSYSTEM: S_Lipid_Metabolism</html:p>
			<html:p>PROTEIN_CLASS: 6.4.1.2</html:p>
		</notes>
		<listOfReactants>
			<speciesReference species="M_accoa_c" stoichiometry="1.000000"/>
			<speciesReference species="M_atp_c" stoichiometry="1.000000"/>
			<speciesReference species="M_hco3_c" stoichiometry="1.000000"/>
		</listOfReactants>
		<listOfProducts>
			<speciesReference species="M_adp_c" stoichiometry="1.000000"/>
			<speciesReference species="M_h_c" stoichiometry="1.000000"/>
			<speciesReference species="M_malcoa_c" stoichiometry="1.000000"/>
			<speciesReference species="M_pi_c" stoichiometry="1.000000"/>
		</listOfProducts>
	</reaction>
	<reaction id="R_ACGK" name="R_acetylglutamate_kinase" reversible="false">
		<notes>
			<html:p>GENE_ASSOCIATION: 332</html:p>
			<html:p>PROTEIN_ASSOCIATION: ArgB1</html:p>
			<html:p>SUBSYSTEM: S_Amino_Acid_Metabolism</html:p>
			<html:p>PROTEIN_CLASS: 2.7.2.8</html:p>
		</notes>
		<listOfReactants>
			<speciesReference species="M_acglu_c" stoichiometry="1.000000"/>
			<speciesReference species="M_atp_c" stoichiometry="1.000000"/>
		</listOfReactants>
		<listOfProducts>
			<speciesReference species="M_acg5p_c" stoichiometry="1.000000"/>
			<speciesReference species="M_adp_c" stoichiometry="1.000000"/>
		</listOfProducts>
	</reaction>
	<reaction id="R_ACGS" name="R_N_acetylglutamate_synthase" reversible="false">
		<notes>
			<html:p>GENE_ASSOCIATION: ( 331  or  ( 100  or  119 ) )</html:p>
			<html:p>PROTEIN_ASSOCIATION: ( ArgJ ) or ( ArgA )</html:p>
			<html:p>SUBSYSTEM: S_Amino_Acid_Metabolism</html:p>
			<html:p>PROTEIN_CLASS: 2.3.1.1</html:p>
		</notes>
		<listOfReactants>
			<speciesReference species="M_accoa_c" stoichiometry="1.000000"/>
			<speciesReference species="M_glu_L_c" stoichiometry="1.000000"/>
		</listOfReactants>
		<listOfProducts>
			<speciesReference species="M_acglu_c" stoichiometry="1.000000"/>
			<speciesReference species="M_coa_c" stoichiometry="1.000000"/>
			<speciesReference species="M_h_c" stoichiometry="1.000000"/>
		</listOfProducts>
	</reaction>
	<reaction id="R_ACHBS" name="R_2_aceto_2_hydroxybutanoate_synthase" reversible="false">
		<notes>
			<html:p>GENE_ASSOCIATION: ( 222  and  223 )</html:p>
			<html:p>PROTEIN_ASSOCIATION: IlvBH</html:p>
			<html:p>SUBSYSTEM: S_Amino_Acid_Metabolism</html:p>
			<html:p>PROTEIN_CLASS: </html:p>
		</notes>
		<listOfReactants>
			<speciesReference species="M_2obut_c" stoichiometry="1.000000"/>
			<speciesReference species="M_h_c" stoichiometry="1.000000"/>
			<speciesReference species="M_pyr_c" stoichiometry="1.000000"/>
		</listOfReactants>
		<listOfProducts>
			<speciesReference species="M_2ahbut_c" stoichiometry="1.000000"/>
			<speciesReference species="M_co2_c" stoichiometry="1.000000"/>
		</listOfProducts>
	</reaction>
	<reaction id="R_ACLS" name="R_acetolactate_synthase__Also_catalyzes_ACHBS_" reversible="false">
		<notes>
			<html:p>GENE_ASSOCIATION: ( 222  and  223 )</html:p>
			<html:p>PROTEIN_ASSOCIATION: IlvBH</html:p>
			<html:p>SUBSYSTEM: S_Amino_Acid_Metabolism</html:p>
			<html:p>PROTEIN_CLASS: 4.1.3.18</html:p>
		</notes>
		<listOfReactants>
			<speciesReference species="M_h_c" stoichiometry="1.000000"/>
			<speciesReference species="M_pyr_c" stoichiometry="2.000000"/>
		</listOfReactants>
		<listOfProducts>
			<speciesReference species="M_alac_S_c" stoichiometry="1.000000"/>
			<speciesReference species="M_co2_c" stoichiometry="1.000000"/>
		</listOfProducts>
	</reaction>
	<reaction id="R_ACMAT1" name="R_Acyl_acyl_carrier_proteinmalonyl_acyl_carrier_protein_C_acyltransferase__decarboxylating_" reversible="false">
		<notes>
			<html:p>GENE_ASSOCIATION: 274</html:p>
			<html:p>PROTEIN_ASSOCIATION: FabF</html:p>
			<html:p>SUBSYSTEM: S_Lipid_Metabolism</html:p>
			<html:p>PROTEIN_CLASS: 2.3.1.41</html:p>
		</notes>
		<listOfReactants>
			<speciesReference species="M_acACP_c" stoichiometry="1.000000"/>
			<speciesReference species="M_h_c" stoichiometry="1.000000"/>
			<speciesReference species="M_malACP_c" stoichiometry="1.000000"/>
		</listOfReactants>
		<listOfProducts>
			<speciesReference species="M_ACP_c" stoichiometry="1.000000"/>
			<speciesReference species="M_actACP_c" stoichiometry="1.000000"/>
			<speciesReference species="M_co2_c" stoichiometry="1.000000"/>
		</listOfProducts>
	</reaction>
	<reaction id="R_ACONT" name="R_aconitase" reversible="true">
		<notes>
			<html:p>GENE_ASSOCIATION: ( 93  and  94  and  218  and  219 )</html:p>
			<html:p>PROTEIN_ASSOCIATION: Aco3</html:p>
			<html:p>SUBSYSTEM: S_Citrate_Cycle__TCA_</html:p>
			<html:p>PROTEIN_CLASS: 4.2.1.3</html:p>
		</notes>
		<listOfReactants>
			<speciesReference species="M_cit_c" stoichiometry="1.000000"/>
		</listOfReactants>
		<listOfProducts>
			<speciesReference species="M_icit_c" stoichiometry="1.000000"/>
		</listOfProducts>
	</reaction>
	<reaction id="R_ACOTA" name="R_acetylornithine_transaminase" reversible="true">
		<notes>
			<html:p>GENE_ASSOCIATION: 333</html:p>
			<html:p>PROTEIN_ASSOCIATION: ArgD</html:p>
			<html:p>SUBSYSTEM: S_Amino_Acid_Metabolism</html:p>
			<html:p>PROTEIN_CLASS: 2.6.1.11</html:p>
		</notes>
		<listOfReactants>
			<speciesReference species="M_acorn_c" stoichiometry="1.000000"/>
			<speciesReference species="M_akg_c" stoichiometry="1.000000"/>
		</listOfReactants>
		<listOfProducts>
			<speciesReference species="M_acg5sa_c" stoichiometry="1.000000"/>
			<speciesReference species="M_glu_L_c" stoichiometry="1.000000"/>
		</listOfProducts>
	</reaction>
	<reaction id="R_ACPS1" name="R_acyl_carrier_protein_synthase" reversible="false">
		<notes>
			<html:p>GENE_ASSOCIATION: 90</html:p>
			<html:p>PROTEIN_ASSOCIATION: AcpS</html:p>
			<html:p>SUBSYSTEM: S_Lipid_Metabolism</html:p>
			<html:p>PROTEIN_CLASS: 2.7.8.7</html:p>
		</notes>
		<listOfReactants>
			<speciesReference species="M_apoACP_c" stoichiometry="1.000000"/>
			<speciesReference species="M_coa_c" stoichiometry="1.000000"/>
		</listOfReactants>
		<listOfProducts>
			<speciesReference species="M_ACP_c" stoichiometry="1.000000"/>
			<speciesReference species="M_h_c" stoichiometry="1.000000"/>
			<speciesReference species="M_pap_c" stoichiometry="1.000000"/>
		</listOfProducts>
	</reaction>
	<reaction id="R_ACS" name="R_acetyl_CoA_synthetase" reversible="false">
		<notes>
			<html:p>GENE_ASSOCIATION: 323</html:p>
			<html:p>PROTEIN_ASSOCIATION: Acs</html:p>
			<html:p>SUBSYSTEM: S_Carbohydrate_Metabolism</html:p>
			<html:p>PROTEIN_CLASS: 6.2.1.1</html:p>
		</notes>
		<listOfReactants>
			<speciesReference species="M_ac_c" stoichiometry="1.000000"/>
			<speciesReference species="M_atp_c" stoichiometry="1.000000"/>
			<speciesReference species="M_coa_c" stoichiometry="1.000000"/>
		</listOfReactants>
		<listOfProducts>
			<speciesReference species="M_accoa_c" stoichiometry="1.000000"/>
			<speciesReference species="M_amp_c" stoichiometry="1.000000"/>
			<speciesReference species="M_ppi_c" stoichiometry="1.000000"/>
		</listOfProducts>
	</reaction>
	<reaction id="R_ACt6" name="R_acetate_transport_inout_via_proton_symport" reversible="true">
		<notes>
			<html:p>GENE_ASSOCIATION: </html:p>
			<html:p>PROTEIN_ASSOCIATION: </html:p>
			<html:p>SUBSYSTEM: S_Transport</html:p>
			<html:p>PROTEIN_CLASS: </html:p>
		</notes>
		<listOfReactants>
			<speciesReference species="M_ac_e" stoichiometry="1.000000"/>
			<speciesReference species="M_h_e" stoichiometry="1.000000"/>
		</listOfReactants>
		<listOfProducts>
			<speciesReference species="M_ac_c" stoichiometry="1.000000"/>
			<speciesReference species="M_h_c" stoichiometry="1.000000"/>
		</listOfProducts>
	</reaction>
	<reaction id="R_ADCL" name="R_4_aminobenzoate_synthase" reversible="false">
		<notes>
			<html:p>GENE_ASSOCIATION: 373</html:p>
			<html:p>PROTEIN_ASSOCIATION: PabABC</html:p>
			<html:p>SUBSYSTEM: S_Cofactor_and_Prostehtic_Group_Biosynthesis</html:p>
			<html:p>PROTEIN_CLASS: </html:p>
		</notes>
		<listOfReactants>
			<speciesReference species="M_4adcho_c" stoichiometry="1.000000"/>
		</listOfReactants>
		<listOfProducts>
			<speciesReference species="M_4abz_c" stoichiometry="1.000000"/>
			<speciesReference species="M_h_c" stoichiometry="1.000000"/>
			<speciesReference species="M_pyr_c" stoichiometry="1.000000"/>
		</listOfProducts>
	</reaction>
	<reaction id="R_ADCOBAK" name="R_Adenosyl_cobinamide_kinase" reversible="false">
		<notes>
			<html:p>GENE_ASSOCIATION: 169</html:p>
			<html:p>PROTEIN_ASSOCIATION: CobU</html:p>
			<html:p>SUBSYSTEM: S_Cofactor_and_Prostehtic_Group_Biosynthesis</html:p>
			<html:p>PROTEIN_CLASS: </html:p>
		</notes>
		<listOfReactants>
			<speciesReference species="M_adcoba_c" stoichiometry="1.000000"/>
			<speciesReference species="M_atp_c" stoichiometry="1.000000"/>
		</listOfReactants>
		<listOfProducts>
			<speciesReference species="M_adcobap_c" stoichiometry="1.000000"/>
			<speciesReference species="M_adp_c" stoichiometry="1.000000"/>
			<speciesReference species="M_h_c" stoichiometry="1.000000"/>
		</listOfProducts>
	</reaction>
	<reaction id="R_ADCOBAS" name="R_adenosylcobinamide_phosphate_synthase" reversible="false">
		<notes>
			<html:p>GENE_ASSOCIATION: ( 164  or  ( 430  or  300 ) )</html:p>
			<html:p>PROTEIN_ASSOCIATION: ( CbiB ) or ( CbiD )</html:p>
			<html:p>SUBSYSTEM: S_Cofactor_and_Prostehtic_Group_Biosynthesis</html:p>
			<html:p>PROTEIN_CLASS: </html:p>
		</notes>
		<listOfReactants>
			<speciesReference species="M_1ap2ol_c" stoichiometry="1.000000"/>
			<speciesReference species="M_adcobhex_c" stoichiometry="1.000000"/>
		</listOfReactants>
		<listOfProducts>
			<speciesReference species="M_adcoba_c" stoichiometry="1.000000"/>
			<speciesReference species="M_h2o_c" stoichiometry="1.000000"/>
		</listOfProducts>
	</reaction>
	<reaction id="R_ADCOBHEXS" name="R_adenosylcobyric_acid_synthase" reversible="false">
		<notes>
			<html:p>GENE_ASSOCIATION: 260</html:p>
			<html:p>PROTEIN_ASSOCIATION: CobQ</html:p>
			<html:p>SUBSYSTEM: S_Cofactor_and_Prostehtic_Group_Biosynthesis</html:p>
			<html:p>PROTEIN_CLASS: </html:p>
		</notes>
		<listOfReactants>
			<speciesReference species="M_adcobdam_c" stoichiometry="1.000000"/>
			<speciesReference species="M_atp_c" stoichiometry="4.000000"/>
			<speciesReference species="M_gln_L_c" stoichiometry="4.000000"/>
			<speciesReference species="M_h2o_c" stoichiometry="4.000000"/>
		</listOfReactants>
		<listOfProducts>
			<speciesReference species="M_adcobhex_c" stoichiometry="1.000000"/>
			<speciesReference species="M_adp_c" stoichiometry="4.000000"/>
			<speciesReference species="M_glu_L_c" stoichiometry="4.000000"/>
			<speciesReference species="M_h_c" stoichiometry="4.000000"/>
			<speciesReference species="M_pi_c" stoichiometry="4.000000"/>
		</listOfProducts>
	</reaction>
	<reaction id="R_ADCOBHS" name="R_Adenosylcobinamide_hydrolase" reversible="true">
		<notes>
			<html:p>GENE_ASSOCIATION: 413</html:p>
			<html:p>PROTEIN_ASSOCIATION: CbiZ</html:p>
			<html:p>SUBSYSTEM: S_Cofactor_and_Prosthetic_Group_Biosynthesis</html:p>
			<html:p>PROTEIN_CLASS: 3.5.1</html:p>
		</notes>
		<listOfReactants>
			<speciesReference species="M_1ap2ol_c" stoichiometry="1.000000"/>
			<speciesReference species="M_adcobhex_c" stoichiometry="1.000000"/>
		</listOfReactants>
		<listOfProducts>
			<speciesReference species="M_adcoba_c" stoichiometry="1.000000"/>
			<speciesReference species="M_h2o_c" stoichiometry="1.000000"/>
		</listOfProducts>
	</reaction>
	<reaction id="R_ADCPS2" name="R_adenosylcobinamide_phosphate_synthase" reversible="false">
		<notes>
			<html:p>GENE_ASSOCIATION: ( ( 430  or  300 )  or  164 )</html:p>
			<html:p>PROTEIN_ASSOCIATION: ( CbiD ) or ( CbiB )</html:p>
			<html:p>SUBSYSTEM: S_Cofactor_and_Prostehtic_Group_Biosynthesis</html:p>
			<html:p>PROTEIN_CLASS: </html:p>
		</notes>
		<listOfReactants>
			<speciesReference species="M_1ap2olp_c" stoichiometry="1.000000"/>
			<speciesReference species="M_adcobhex_c" stoichiometry="1.000000"/>
			<speciesReference species="M_atp_c" stoichiometry="1.000000"/>
		</listOfReactants>
		<listOfProducts>
			<speciesReference species="M_adcobap_c" stoichiometry="1.000000"/>
			<speciesReference species="M_adp_c" stoichiometry="1.000000"/>
			<speciesReference species="M_h_c" stoichiometry="1.000000"/>
			<speciesReference species="M_pi_c" stoichiometry="1.000000"/>
		</listOfProducts>
	</reaction>
	<reaction id="R_ADCS" name="R_4_amino_4_deoxychorismate_synthase" reversible="false">
		<notes>
			<html:p>GENE_ASSOCIATION: 373</html:p>
			<html:p>PROTEIN_ASSOCIATION: PabABC</html:p>
			<html:p>SUBSYSTEM: S_Cofactor_and_Prostehtic_Group_Biosynthesis</html:p>
			<html:p>PROTEIN_CLASS: </html:p>
		</notes>
		<listOfReactants>
			<speciesReference species="M_chor_c" stoichiometry="1.000000"/>
			<speciesReference species="M_gln_L_c" stoichiometry="1.000000"/>
		</listOfReactants>
		<listOfProducts>
			<speciesReference species="M_4adcho_c" stoichiometry="1.000000"/>
			<speciesReference species="M_glu_L_c" stoichiometry="1.000000"/>
		</listOfProducts>
	</reaction>
	<reaction id="R_ADD" name="R_adenine_deaminase" reversible="false">
		<notes>
			<html:p>GENE_ASSOCIATION: 208</html:p>
			<html:p>PROTEIN_ASSOCIATION: AdeC</html:p>
			<html:p>SUBSYSTEM: S_Nucleotide_Metabolism</html:p>
			<html:p>PROTEIN_CLASS: 3.5.4.2</html:p>
		</notes>
		<listOfReactants>
			<speciesReference species="M_ade_c" stoichiometry="1.000000"/>
			<speciesReference species="M_h_c" stoichiometry="1.000000"/>
			<speciesReference species="M_h2o_c" stoichiometry="1.000000"/>
		</listOfReactants>
		<listOfProducts>
			<speciesReference species="M_hxan_c" stoichiometry="1.000000"/>
			<speciesReference species="M_nh4_c" stoichiometry="1.000000"/>
		</listOfProducts>
	</reaction>
	<reaction id="R_ADK1" name="R_adenylate_kinase" reversible="true">
		<notes>
			<html:p>GENE_ASSOCIATION: 111</html:p>
			<html:p>PROTEIN_ASSOCIATION: Adk</html:p>
			<html:p>SUBSYSTEM: S_Nucleotide_Metabolism</html:p>
			<html:p>PROTEIN_CLASS: 2.7.4.3</html:p>
		</notes>
		<listOfReactants>
			<speciesReference species="M_amp_c" stoichiometry="1.000000"/>
			<speciesReference species="M_atp_c" stoichiometry="1.000000"/>
		</listOfReactants>
		<listOfProducts>
			<speciesReference species="M_adp_c" stoichiometry="2.000000"/>
		</listOfProducts>
	</reaction>
	<reaction id="R_ADK2" name="R_adenylate_kinase__Inorganic_triphosphate_" reversible="true">
		<notes>
			<html:p>GENE_ASSOCIATION: 111</html:p>
			<html:p>PROTEIN_ASSOCIATION: Adk</html:p>
			<html:p>SUBSYSTEM: S_Nucleotide_Metabolism</html:p>
			<html:p>PROTEIN_CLASS: 2.7.4.3</html:p>
		</notes>
		<listOfReactants>
			<speciesReference species="M_amp_c" stoichiometry="1.000000"/>
			<speciesReference species="M_pppi_c" stoichiometry="1.000000"/>
		</listOfReactants>
		<listOfProducts>
			<speciesReference species="M_adp_c" stoichiometry="1.000000"/>
			<speciesReference species="M_ppi_c" stoichiometry="1.000000"/>
		</listOfProducts>
	</reaction>
	<reaction id="R_ADK3" name="R_guanylate_kinase__aMPgTP_" reversible="true">
		<notes>
			<html:p>GENE_ASSOCIATION: 111</html:p>
			<html:p>PROTEIN_ASSOCIATION: Adk</html:p>
			<html:p>SUBSYSTEM: S_Nucleotide_Metabolism</html:p>
			<html:p>PROTEIN_CLASS: 2.7.4.8</html:p>
		</notes>
		<listOfReactants>
			<speciesReference species="M_amp_c" stoichiometry="1.000000"/>
			<speciesReference species="M_gtp_c" stoichiometry="1.000000"/>
		</listOfReactants>
		<listOfProducts>
			<speciesReference species="M_adp_c" stoichiometry="1.000000"/>
			<speciesReference species="M_gdp_c" stoichiometry="1.000000"/>
		</listOfProducts>
	</reaction>
	<reaction id="R_ADK4" name="R_adentylate_kinase__ITP_" reversible="true">
		<notes>
			<html:p>GENE_ASSOCIATION: 111</html:p>
			<html:p>PROTEIN_ASSOCIATION: Adk</html:p>
			<html:p>SUBSYSTEM: S_Nucleotide_Metabolism</html:p>
			<html:p>PROTEIN_CLASS: </html:p>
		</notes>
		<listOfReactants>
			<speciesReference species="M_amp_c" stoichiometry="1.000000"/>
			<speciesReference species="M_itp_c" stoichiometry="1.000000"/>
		</listOfReactants>
		<listOfProducts>
			<speciesReference species="M_adp_c" stoichiometry="1.000000"/>
			<speciesReference species="M_idp_c" stoichiometry="1.000000"/>
		</listOfProducts>
	</reaction>
	<reaction id="R_ADNCYC" name="R_adenylate_cyclase" reversible="false">
		<notes>
			<html:p>GENE_ASSOCIATION: 152</html:p>
			<html:p>PROTEIN_ASSOCIATION: CyaA</html:p>
			<html:p>SUBSYSTEM: S_Nucleotide_Metabolism</html:p>
			<html:p>PROTEIN_CLASS: 4.6.1.1</html:p>
		</notes>
		<listOfReactants>
			<speciesReference species="M_atp_c" stoichiometry="1.000000"/>
		</listOfReactants>
		<listOfProducts>
			<speciesReference species="M_camp_c" stoichiometry="1.000000"/>
			<speciesReference species="M_ppi_c" stoichiometry="1.000000"/>
		</listOfProducts>
	</reaction>
	<reaction id="R_ADNK1" name="R_adenosine_kinase" reversible="false">
		<notes>
			<html:p>GENE_ASSOCIATION: 111</html:p>
			<html:p>PROTEIN_ASSOCIATION: Adk</html:p>
			<html:p>SUBSYSTEM: S_Nucleotide_Metabolism</html:p>
			<html:p>PROTEIN_CLASS: 2.7.1.20</html:p>
		</notes>
		<listOfReactants>
			<speciesReference species="M_adn_c" stoichiometry="1.000000"/>
			<speciesReference species="M_atp_c" stoichiometry="1.000000"/>
		</listOfReactants>
		<listOfProducts>
			<speciesReference species="M_adp_c" stoichiometry="1.000000"/>
			<speciesReference species="M_amp_c" stoichiometry="1.000000"/>
			<speciesReference species="M_h_c" stoichiometry="1.000000"/>
		</listOfProducts>
	</reaction>
	<reaction id="R_ADPRDP" name="R_ADPribose_diphosphatase" reversible="false">
		<notes>
			<html:p>GENE_ASSOCIATION: 99</html:p>
			<html:p>PROTEIN_ASSOCIATION: NudF</html:p>
			<html:p>SUBSYSTEM: S_Nucleotide_Metabolism</html:p>
			<html:p>PROTEIN_CLASS: 3.6.1.13</html:p>
		</notes>
		<listOfReactants>
			<speciesReference species="M_adprib_c" stoichiometry="1.000000"/>
			<speciesReference species="M_h2o_c" stoichiometry="1.000000"/>
		</listOfReactants>
		<listOfProducts>
			<speciesReference species="M_amp_c" stoichiometry="1.000000"/>
			<speciesReference species="M_h_c" stoichiometry="2.000000"/>
			<speciesReference species="M_r5p_c" stoichiometry="1.000000"/>
		</listOfProducts>
	</reaction>
	<reaction id="R_ADPT" name="R_adenine_phosphoribosyltransferase" reversible="false">
		<notes>
			<html:p>GENE_ASSOCIATION: 311</html:p>
			<html:p>PROTEIN_ASSOCIATION: Apt</html:p>
			<html:p>SUBSYSTEM: S_Nucleotide_Metabolism</html:p>
			<html:p>PROTEIN_CLASS: 2.4.2.7</html:p>
		</notes>
		<listOfReactants>
			<speciesReference species="M_ade_c" stoichiometry="1.000000"/>
			<speciesReference species="M_prpp_c" stoichiometry="1.000000"/>
		</listOfReactants>
		<listOfProducts>
			<speciesReference species="M_amp_c" stoichiometry="1.000000"/>
			<speciesReference species="M_ppi_c" stoichiometry="1.000000"/>
		</listOfProducts>
	</reaction>
	<reaction id="R_ADSL1" name="R_adenylosuccinate_lyase" reversible="false">
		<notes>
			<html:p>GENE_ASSOCIATION: 228</html:p>
			<html:p>PROTEIN_ASSOCIATION: PurB</html:p>
			<html:p>SUBSYSTEM: S_Nucleotide_Metabolism</html:p>
			<html:p>PROTEIN_CLASS: 4.3.2.2</html:p>
		</notes>
		<listOfReactants>
			<speciesReference species="M_dcamp_c" stoichiometry="1.000000"/>
		</listOfReactants>
		<listOfProducts>
			<speciesReference species="M_amp_c" stoichiometry="1.000000"/>
			<speciesReference species="M_fum_c" stoichiometry="1.000000"/>
		</listOfProducts>
	</reaction>
	<reaction id="R_ADSL2" name="R_adenylosuccinate_lyase" reversible="false">
		<notes>
			<html:p>GENE_ASSOCIATION: 228</html:p>
			<html:p>PROTEIN_ASSOCIATION: PurB</html:p>
			<html:p>SUBSYSTEM: S_Nucleotide_Metabolism</html:p>
			<html:p>PROTEIN_CLASS: 4.3.2.2</html:p>
		</notes>
		<listOfReactants>
			<speciesReference species="M_25aics_c" stoichiometry="1.000000"/>
		</listOfReactants>
		<listOfProducts>
			<speciesReference species="M_aicar_c" stoichiometry="1.000000"/>
			<speciesReference species="M_fum_c" stoichiometry="1.000000"/>
		</listOfProducts>
	</reaction>
	<reaction id="R_ADSS" name="R_adenylosuccinate_synthetase" reversible="false">
		<notes>
			<html:p>GENE_ASSOCIATION: 278</html:p>
			<html:p>PROTEIN_ASSOCIATION: PurA</html:p>
			<html:p>SUBSYSTEM: S_Nucleotide_Metabolism</html:p>
			<html:p>PROTEIN_CLASS: 6.3.4.4</html:p>
		</notes>
		<listOfReactants>
			<speciesReference species="M_asp_L_c" stoichiometry="1.000000"/>
			<speciesReference species="M_gtp_c" stoichiometry="1.000000"/>
			<speciesReference species="M_imp_c" stoichiometry="1.000000"/>
		</listOfReactants>
		<listOfProducts>
			<speciesReference species="M_dcamp_c" stoichiometry="1.000000"/>
			<speciesReference species="M_gdp_c" stoichiometry="1.000000"/>
			<speciesReference species="M_h_c" stoichiometry="2.000000"/>
			<speciesReference species="M_pi_c" stoichiometry="1.000000"/>
		</listOfProducts>
	</reaction>
	<reaction id="R_AGMT" name="R_agmatinase" reversible="false">
		<notes>
			<html:p>GENE_ASSOCIATION: </html:p>
			<html:p>PROTEIN_ASSOCIATION: </html:p>
			<html:p>SUBSYSTEM: S_Amino_Acid_Metabolism</html:p>
			<html:p>PROTEIN_CLASS: 3.5.3.11</html:p>
		</notes>
		<listOfReactants>
			<speciesReference species="M_agm_c" stoichiometry="1.000000"/>
			<speciesReference species="M_h2o_c" stoichiometry="1.000000"/>
		</listOfReactants>
		<listOfProducts>
			<speciesReference species="M_ptrc_c" stoichiometry="1.000000"/>
			<speciesReference species="M_urea_c" stoichiometry="1.000000"/>
		</listOfProducts>
	</reaction>
	<reaction id="R_AGPR" name="R_N_acetyl_g_glutamyl_phosphate_reductase" reversible="true">
		<notes>
			<html:p>GENE_ASSOCIATION: 405</html:p>
			<html:p>PROTEIN_ASSOCIATION: ArgC</html:p>
			<html:p>SUBSYSTEM: S_Amino_Acid_Metabolism</html:p>
			<html:p>PROTEIN_CLASS: 1.2.1.38</html:p>
		</notes>
		<listOfReactants>
			<speciesReference species="M_acg5sa_c" stoichiometry="1.000000"/>
			<speciesReference species="M_nadp_c" stoichiometry="1.000000"/>
			<speciesReference species="M_pi_c" stoichiometry="1.000000"/>
		</listOfReactants>
		<listOfProducts>
			<speciesReference species="M_acg5p_c" stoichiometry="1.000000"/>
			<speciesReference species="M_h_c" stoichiometry="1.000000"/>
			<speciesReference species="M_nadph_c" stoichiometry="1.000000"/>
		</listOfProducts>
	</reaction>
	<reaction id="R_AHC" name="R_adenosylhomocysteinase" reversible="true">
		<notes>
			<html:p>GENE_ASSOCIATION: 116</html:p>
			<html:p>PROTEIN_ASSOCIATION: AhcY</html:p>
			<html:p>SUBSYSTEM: S_Energy_Metabolism</html:p>
			<html:p>PROTEIN_CLASS: 3.3.1.1</html:p>
		</notes>
		<listOfReactants>
			<speciesReference species="M_ahcys_c" stoichiometry="1.000000"/>
			<speciesReference species="M_h2o_c" stoichiometry="1.000000"/>
		</listOfReactants>
		<listOfProducts>
			<speciesReference species="M_adn_c" stoichiometry="1.000000"/>
			<speciesReference species="M_hcys_L_c" stoichiometry="1.000000"/>
		</listOfProducts>
	</reaction>
	<reaction id="R_AHMMPS" name="R_4_amino_5_hydroxymethyl_2_methylpyrimidine_synthetase" reversible="false">
		<notes>
			<html:p>GENE_ASSOCIATION: 201</html:p>
			<html:p>PROTEIN_ASSOCIATION: ThiC </html:p>
			<html:p>SUBSYSTEM: S_Cofactor_and_Prostehtic_Group_Biosynthesis</html:p>
			<html:p>PROTEIN_CLASS: </html:p>
		</notes>
		<listOfReactants>
			<speciesReference species="M_air_c" stoichiometry="1.000000"/>
			<speciesReference species="M_h2o_c" stoichiometry="1.000000"/>
		</listOfReactants>
		<listOfProducts>
			<speciesReference species="M_4ahmmp_c" stoichiometry="1.000000"/>
			<speciesReference species="M_gcald_c" stoichiometry="1.000000"/>
			<speciesReference species="M_o2_c" stoichiometry="0.500000"/>
			<speciesReference species="M_pi_c" stoichiometry="1.000000"/>
		</listOfProducts>
	</reaction>
	<reaction id="R_AICART" name="R_phosphoribosylaminoimidazolecarboxamide_formyltransferase" reversible="true">
		<notes>
			<html:p>GENE_ASSOCIATION: 369</html:p>
			<html:p>PROTEIN_ASSOCIATION: PurH</html:p>
			<html:p>SUBSYSTEM: S_Nucleotide_Metabolism</html:p>
			<html:p>PROTEIN_CLASS: 2.1.2.3</html:p>
		</notes>
		<listOfReactants>
			<speciesReference species="M_10fthf_c" stoichiometry="1.000000"/>
			<speciesReference species="M_aicar_c" stoichiometry="1.000000"/>
		</listOfReactants>
		<listOfProducts>
			<speciesReference species="M_fprica_c" stoichiometry="1.000000"/>
			<speciesReference species="M_thf_c" stoichiometry="1.000000"/>
		</listOfProducts>
	</reaction>
	<reaction id="R_AIRC" name="R_phosphoribosylaminoimidazole_carboxylase" reversible="false">
		<notes>
			<html:p>GENE_ASSOCIATION: 227</html:p>
			<html:p>PROTEIN_ASSOCIATION: PurE</html:p>
			<html:p>SUBSYSTEM: S_Nucleotide_Metabolism</html:p>
			<html:p>PROTEIN_CLASS: 4.1.1.21</html:p>
		</notes>
		<listOfReactants>
			<speciesReference species="M_air_c" stoichiometry="1.000000"/>
			<speciesReference species="M_co2_c" stoichiometry="1.000000"/>
		</listOfReactants>
		<listOfProducts>
			<speciesReference species="M_5aizc_c" stoichiometry="1.000000"/>
			<speciesReference species="M_h_c" stoichiometry="1.000000"/>
		</listOfProducts>
	</reaction>
	<reaction id="R_ALAALA" name="R_D_alanine_D_alanine_ligase__reversible_" reversible="true">
		<notes>
			<html:p>GENE_ASSOCIATION: 154</html:p>
			<html:p>PROTEIN_ASSOCIATION: Ddl</html:p>
			<html:p>SUBSYSTEM: S_Amino_Acid_Metabolism</html:p>
			<html:p>PROTEIN_CLASS: 6.3.2.4</html:p>
		</notes>
		<listOfReactants>
			<speciesReference species="M_ala_D_c" stoichiometry="2.000000"/>
			<speciesReference species="M_atp_c" stoichiometry="1.000000"/>
		</listOfReactants>
		<listOfProducts>
			<speciesReference species="M_adp_c" stoichiometry="1.000000"/>
			<speciesReference species="M_alaala_c" stoichiometry="1.000000"/>
			<speciesReference species="M_h_c" stoichiometry="1.000000"/>
			<speciesReference species="M_pi_c" stoichiometry="1.000000"/>
		</listOfProducts>
	</reaction>
	<reaction id="R_ALAR" name="R_alanine_racemase" reversible="true">
		<notes>
			<html:p>GENE_ASSOCIATION: </html:p>
			<html:p>PROTEIN_ASSOCIATION: </html:p>
			<html:p>SUBSYSTEM: S_Amino_Acid_Metabolism</html:p>
			<html:p>PROTEIN_CLASS: 5.1.1.1</html:p>
		</notes>
		<listOfReactants>
			<speciesReference species="M_ala_L_c" stoichiometry="1.000000"/>
		</listOfReactants>
		<listOfProducts>
			<speciesReference species="M_ala_D_c" stoichiometry="1.000000"/>
		</listOfProducts>
	</reaction>
	<reaction id="R_ALATA_D2" name="R_D_alanine_transaminase" reversible="false">
		<notes>
			<html:p>GENE_ASSOCIATION: 87</html:p>
			<html:p>PROTEIN_ASSOCIATION: GlyA</html:p>
			<html:p>SUBSYSTEM: S_Cofactor_and_Prostehtic_Group_Biosynthesis</html:p>
			<html:p>PROTEIN_CLASS: </html:p>
		</notes>
		<listOfReactants>
			<speciesReference species="M_ala_D_c" stoichiometry="1.000000"/>
			<speciesReference species="M_pydx5p_c" stoichiometry="1.000000"/>
		</listOfReactants>
		<listOfProducts>
			<speciesReference species="M_pyam5p_c" stoichiometry="1.000000"/>
			<speciesReference species="M_pyr_c" stoichiometry="1.000000"/>
		</listOfProducts>
	</reaction>
	<reaction id="R_ALATA_L" name="R_L_alanine_transaminase" reversible="true">
		<notes>
			<html:p>GENE_ASSOCIATION: 351</html:p>
			<html:p>PROTEIN_ASSOCIATION: AlaT</html:p>
			<html:p>SUBSYSTEM: S_Amino_Acid_Metabolism</html:p>
			<html:p>PROTEIN_CLASS: 2.6.1.2</html:p>
		</notes>
		<listOfReactants>
			<speciesReference species="M_akg_c" stoichiometry="1.000000"/>
			<speciesReference species="M_ala_L_c" stoichiometry="1.000000"/>
		</listOfReactants>
		<listOfProducts>
			<speciesReference species="M_glu_L_c" stoichiometry="1.000000"/>
			<speciesReference species="M_pyr_c" stoichiometry="1.000000"/>
		</listOfProducts>
	</reaction>
	<reaction id="R_ALATA_L2" name="R_alanine_transaminase" reversible="false">
		<notes>
			<html:p>GENE_ASSOCIATION: 87</html:p>
			<html:p>PROTEIN_ASSOCIATION: GlyA</html:p>
			<html:p>SUBSYSTEM: S_Cofactor_and_Prostehtic_Group_Biosynthesis</html:p>
			<html:p>PROTEIN_CLASS: </html:p>
		</notes>
		<listOfReactants>
			<speciesReference species="M_ala_L_c" stoichiometry="1.000000"/>
			<speciesReference species="M_pydx5p_c" stoichiometry="1.000000"/>
		</listOfReactants>
		<listOfProducts>
			<speciesReference species="M_pyam5p_c" stoichiometry="1.000000"/>
			<speciesReference species="M_pyr_c" stoichiometry="1.000000"/>
		</listOfProducts>
	</reaction>
	<reaction id="R_ALATRS" name="R_Alanyl_tRNA_synthetase" reversible="false">
		<notes>
			<html:p>GENE_ASSOCIATION: 14</html:p>
			<html:p>PROTEIN_ASSOCIATION: AlaS</html:p>
			<html:p>SUBSYSTEM: S_Amino_Acid_Metabolism</html:p>
			<html:p>PROTEIN_CLASS: 6.1.1.7</html:p>
		</notes>
		<listOfReactants>
			<speciesReference species="M_ala_L_c" stoichiometry="1.000000"/>
			<speciesReference species="M_atp_c" stoichiometry="1.000000"/>
			<speciesReference species="M_trnaala_c" stoichiometry="1.000000"/>
		</listOfReactants>
		<listOfProducts>
			<speciesReference species="M_alatrna_c" stoichiometry="1.000000"/>
			<speciesReference species="M_amp_c" stoichiometry="1.000000"/>
			<speciesReference species="M_ppi_c" stoichiometry="1.000000"/>
		</listOfProducts>
	</reaction>
	<reaction id="R_ALCD19" name="R_alcohol_dehydrogenase__glycerol_" reversible="true">
		<notes>
			<html:p>GENE_ASSOCIATION: ( 27  or  15 )</html:p>
			<html:p>PROTEIN_ASSOCIATION: AdhC</html:p>
			<html:p>SUBSYSTEM: S_Lipid_Metabolism</html:p>
			<html:p>PROTEIN_CLASS: 1.1.1.1</html:p>
		</notes>
		<listOfReactants>
			<speciesReference species="M_glyald_c" stoichiometry="1.000000"/>
			<speciesReference species="M_h_c" stoichiometry="1.000000"/>
			<speciesReference species="M_nadh_c" stoichiometry="1.000000"/>
		</listOfReactants>
		<listOfProducts>
			<speciesReference species="M_glyc_c" stoichiometry="1.000000"/>
			<speciesReference species="M_nad_c" stoichiometry="1.000000"/>
		</listOfProducts>
	</reaction>
	<reaction id="R_ALCD2x" name="R_alcohol_dehydrogenase__ethanol_NAD_" reversible="true">
		<notes>
			<html:p>GENE_ASSOCIATION: ( 27  or  15 )</html:p>
			<html:p>PROTEIN_ASSOCIATION: AdhC</html:p>
			<html:p>SUBSYSTEM: S_Energy_Metabolism</html:p>
			<html:p>PROTEIN_CLASS: 1.1.1.1</html:p>
		</notes>
		<listOfReactants>
			<speciesReference species="M_etoh_c" stoichiometry="1.000000"/>
			<speciesReference species="M_nad_c" stoichiometry="1.000000"/>
		</listOfReactants>
		<listOfProducts>
			<speciesReference species="M_acald_c" stoichiometry="1.000000"/>
			<speciesReference species="M_h_c" stoichiometry="1.000000"/>
			<speciesReference species="M_nadh_c" stoichiometry="1.000000"/>
		</listOfProducts>
	</reaction>
	<reaction id="R_ALCD3" name="R_alcohol_dehydrogenase__propanol_NAD_" reversible="true">
		<notes>
			<html:p>GENE_ASSOCIATION: ( 27  or  15 )</html:p>
			<html:p>PROTEIN_ASSOCIATION: AdhC</html:p>
			<html:p>SUBSYSTEM: S_Energy_Metabolism</html:p>
			<html:p>PROTEIN_CLASS: 1.1.1.1</html:p>
		</notes>
		<listOfReactants>
			<speciesReference species="M_nad_c" stoichiometry="1.000000"/>
			<speciesReference species="M_ppoh_c" stoichiometry="1.000000"/>
		</listOfReactants>
		<listOfProducts>
			<speciesReference species="M_h_c" stoichiometry="1.000000"/>
			<speciesReference species="M_nadh_c" stoichiometry="1.000000"/>
			<speciesReference species="M_ppal_c" stoichiometry="1.000000"/>
		</listOfProducts>
	</reaction>
	<reaction id="R_ALDD8b" name="R_aldehyde_dehydrogenase__glyceraldehyde__NAD_" reversible="true">
		<notes>
			<html:p>GENE_ASSOCIATION: 342</html:p>
			<html:p>PROTEIN_ASSOCIATION: AldH</html:p>
			<html:p>SUBSYSTEM: S_Lipid_Metabolism</html:p>
			<html:p>PROTEIN_CLASS: 1.2.1.3</html:p>
		</notes>
		<listOfReactants>
			<speciesReference species="M_glyald_c" stoichiometry="1.000000"/>
			<speciesReference species="M_h2o_c" stoichiometry="1.000000"/>
			<speciesReference species="M_nad_c" stoichiometry="1.000000"/>
		</listOfReactants>
		<listOfProducts>
			<speciesReference species="M_glyc_R_c" stoichiometry="1.000000"/>
			<speciesReference species="M_h_c" stoichiometry="2.000000"/>
			<speciesReference species="M_nadh_c" stoichiometry="1.000000"/>
		</listOfProducts>
	</reaction>
	<reaction id="R_AMAOT" name="R_adenosylmethionine_8_amino_7_oxononanoate_transaminase" reversible="true">
		<notes>
			<html:p>GENE_ASSOCIATION: 333</html:p>
			<html:p>PROTEIN_ASSOCIATION: BioA</html:p>
			<html:p>SUBSYSTEM: S_Cofactor_and_Prostehtic_Group_Biosynthesis</html:p>
			<html:p>PROTEIN_CLASS: 2.6.1.62</html:p>
		</notes>
		<listOfReactants>
			<speciesReference species="M_8aonn_c" stoichiometry="1.000000"/>
			<speciesReference species="M_amet_c" stoichiometry="1.000000"/>
		</listOfReactants>
		<listOfProducts>
			<speciesReference species="M_amob_c" stoichiometry="1.000000"/>
			<speciesReference species="M_dann_c" stoichiometry="1.000000"/>
		</listOfProducts>
	</reaction>
	<reaction id="R_AMPMS" name="R_4_amino_2_methyl_5_phosphomethylpyrimidine_synthetase" reversible="false">
		<notes>
			<html:p>GENE_ASSOCIATION: 201</html:p>
			<html:p>PROTEIN_ASSOCIATION: ThiC </html:p>
			<html:p>SUBSYSTEM: S_Cofactor_and_Prostehtic_Group_Biosynthesis</html:p>
			<html:p>PROTEIN_CLASS: </html:p>
		</notes>
		<listOfReactants>
			<speciesReference species="M_air_c" stoichiometry="1.000000"/>
			<speciesReference species="M_h2o_c" stoichiometry="1.000000"/>
		</listOfReactants>
		<listOfProducts>
			<speciesReference species="M_4ampm_c" stoichiometry="1.000000"/>
			<speciesReference species="M_for_c" stoichiometry="2.000000"/>
			<speciesReference species="M_h_c" stoichiometry="4.000000"/>
		</listOfProducts>
	</reaction>
	<reaction id="R_ANPRT" name="R_anthranilate_phosphoribosyltransferase" reversible="false">
		<notes>
			<html:p>GENE_ASSOCIATION: ( 28  or  375 )</html:p>
			<html:p>PROTEIN_ASSOCIATION: TrpD</html:p>
			<html:p>SUBSYSTEM: S_Amino_Acid_Metabolism</html:p>
			<html:p>PROTEIN_CLASS: 2.4.2.18</html:p>
		</notes>
		<listOfReactants>
			<speciesReference species="M_anth_c" stoichiometry="1.000000"/>
			<speciesReference species="M_prpp_c" stoichiometry="1.000000"/>
		</listOfReactants>
		<listOfProducts>
			<speciesReference species="M_ppi_c" stoichiometry="1.000000"/>
			<speciesReference species="M_pran_c" stoichiometry="1.000000"/>
		</listOfProducts>
	</reaction>
	<reaction id="R_ANS1" name="R_anthranilate_synthase" reversible="false">
		<notes>
			<html:p>GENE_ASSOCIATION: ( 373  and  374 )</html:p>
			<html:p>PROTEIN_ASSOCIATION: ( TrpE and TrpG )</html:p>
			<html:p>SUBSYSTEM: S_Amino_Acid_Metabolism</html:p>
			<html:p>PROTEIN_CLASS: 4.1.3.27</html:p>
		</notes>
		<listOfReactants>
			<speciesReference species="M_chor_c" stoichiometry="1.000000"/>
			<speciesReference species="M_gln_L_c" stoichiometry="1.000000"/>
		</listOfReactants>
		<listOfProducts>
			<speciesReference species="M_anth_c" stoichiometry="1.000000"/>
			<speciesReference species="M_glu_L_c" stoichiometry="1.000000"/>
			<speciesReference species="M_h_c" stoichiometry="1.000000"/>
			<speciesReference species="M_pyr_c" stoichiometry="1.000000"/>
		</listOfProducts>
	</reaction>
	<reaction id="R_ANTIMt1" name="R_antimonite__transporter_via_uniport" reversible="false">
		<notes>
			<html:p>GENE_ASSOCIATION: 437</html:p>
			<html:p>PROTEIN_ASSOCIATION: ArsB2</html:p>
			<html:p>SUBSYSTEM: S_Transport</html:p>
			<html:p>PROTEIN_CLASS: </html:p>
		</notes>
		<listOfReactants>
			<speciesReference species="M_antim_c" stoichiometry="1.000000"/>
		</listOfReactants>
		<listOfProducts>
			<speciesReference species="M_antim_e" stoichiometry="1.000000"/>
		</listOfProducts>
	</reaction>
	<reaction id="R_APRAUR" name="R_5_amino_6__5_phosphoribosylamino_uracil_reductase" reversible="false">
		<notes>
			<html:p>GENE_ASSOCIATION: 310</html:p>
			<html:p>PROTEIN_ASSOCIATION: RibD</html:p>
			<html:p>SUBSYSTEM: S_Cofactor_and_Prostehtic_Group_Biosynthesis</html:p>
			<html:p>PROTEIN_CLASS: 1.1.1.193</html:p>
		</notes>
		<listOfReactants>
			<speciesReference species="M_5apru_c" stoichiometry="1.000000"/>
			<speciesReference species="M_h_c" stoichiometry="1.000000"/>
			<speciesReference species="M_nadph_c" stoichiometry="1.000000"/>
		</listOfReactants>
		<listOfProducts>
			<speciesReference species="M_5aprbu_c" stoichiometry="1.000000"/>
			<speciesReference species="M_nadp_c" stoichiometry="1.000000"/>
		</listOfProducts>
	</reaction>
	<reaction id="R_APSPT" name="R_adenosine_5__phosphosulfate_reductase" reversible="true">
		<notes>
			<html:p>GENE_ASSOCIATION: </html:p>
			<html:p>PROTEIN_ASSOCIATION: </html:p>
			<html:p>SUBSYSTEM: S_Amino_Acid_Metabolism</html:p>
			<html:p>PROTEIN_CLASS: </html:p>
		</notes>
		<listOfReactants>
			<speciesReference species="M_aps_c" stoichiometry="1.000000"/>
			<speciesReference species="M_trdrd_c" stoichiometry="1.000000"/>
		</listOfReactants>
		<listOfProducts>
			<speciesReference species="M_amp_c" stoichiometry="1.000000"/>
			<speciesReference species="M_h_c" stoichiometry="2.000000"/>
			<speciesReference species="M_so3_c" stoichiometry="1.000000"/>
			<speciesReference species="M_trdox_c" stoichiometry="1.000000"/>
		</listOfProducts>
	</reaction>
	<reaction id="R_APYRH" name="R_3_Fumarylpyruvate_acylhydrolase" reversible="false">
		<notes>
			<html:p>GENE_ASSOCIATION: 325</html:p>
			<html:p>PROTEIN_ASSOCIATION: P_3.7.1.5</html:p>
			<html:p>SUBSYSTEM: S_Amino_Acid_Metabolism</html:p>
			<html:p>PROTEIN_CLASS: 3.7.1.5</html:p>
		</notes>
		<listOfReactants>
			<speciesReference species="M_3fpyr_c" stoichiometry="1.000000"/>
			<speciesReference species="M_h2o_c" stoichiometry="1.000000"/>
		</listOfReactants>
		<listOfProducts>
			<speciesReference species="M_fum_c" stoichiometry="1.000000"/>
			<speciesReference species="M_h_c" stoichiometry="1.000000"/>
			<speciesReference species="M_pyr_c" stoichiometry="1.000000"/>
		</listOfProducts>
	</reaction>
	<reaction id="R_ARGDC" name="R_arginine_decarboxylase" reversible="false">
		<notes>
			<html:p>GENE_ASSOCIATION: 124</html:p>
			<html:p>PROTEIN_ASSOCIATION: SpeA</html:p>
			<html:p>SUBSYSTEM: S_Amino_Acid_Metabolism</html:p>
			<html:p>PROTEIN_CLASS: 4.1.1.19</html:p>
		</notes>
		<listOfReactants>
			<speciesReference species="M_arg_L_c" stoichiometry="1.000000"/>
			<speciesReference species="M_h_c" stoichiometry="1.000000"/>
		</listOfReactants>
		<listOfProducts>
			<speciesReference species="M_agm_c" stoichiometry="1.000000"/>
			<speciesReference species="M_co2_c" stoichiometry="1.000000"/>
		</listOfProducts>
	</reaction>
	<reaction id="R_ARGSL" name="R_argininosuccinate_lyase" reversible="true">
		<notes>
			<html:p>GENE_ASSOCIATION: 335</html:p>
			<html:p>PROTEIN_ASSOCIATION: ArgH</html:p>
			<html:p>SUBSYSTEM: S_Amino_Acid_Metabolism</html:p>
			<html:p>PROTEIN_CLASS: 4.3.2.1</html:p>
		</notes>
		<listOfReactants>
			<speciesReference species="M_argsuc_c" stoichiometry="1.000000"/>
		</listOfReactants>
		<listOfProducts>
			<speciesReference species="M_arg_L_c" stoichiometry="1.000000"/>
			<speciesReference species="M_fum_c" stoichiometry="1.000000"/>
		</listOfProducts>
	</reaction>
	<reaction id="R_ARGSS" name="R_argininosuccinate_synthase" reversible="false">
		<notes>
			<html:p>GENE_ASSOCIATION: 334</html:p>
			<html:p>PROTEIN_ASSOCIATION: ArgG</html:p>
			<html:p>SUBSYSTEM: S_Amino_Acid_Metabolism</html:p>
			<html:p>PROTEIN_CLASS: 6.3.4.5</html:p>
		</notes>
		<listOfReactants>
			<speciesReference species="M_asp_L_c" stoichiometry="1.000000"/>
			<speciesReference species="M_atp_c" stoichiometry="1.000000"/>
			<speciesReference species="M_citr_L_c" stoichiometry="1.000000"/>
		</listOfReactants>
		<listOfProducts>
			<speciesReference species="M_amp_c" stoichiometry="1.000000"/>
			<speciesReference species="M_argsuc_c" stoichiometry="1.000000"/>
			<speciesReference species="M_h_c" stoichiometry="1.000000"/>
			<speciesReference species="M_ppi_c" stoichiometry="1.000000"/>
		</listOfProducts>
	</reaction>
	<reaction id="R_ARGTRS" name="R_Arginyl_tRNA_synthetase" reversible="false">
		<notes>
			<html:p>GENE_ASSOCIATION: 337</html:p>
			<html:p>PROTEIN_ASSOCIATION: ArgS</html:p>
			<html:p>SUBSYSTEM: S_Amino_Acid_Metabolism</html:p>
			<html:p>PROTEIN_CLASS: 6.1.1.19</html:p>
		</notes>
		<listOfReactants>
			<speciesReference species="M_arg_L_c" stoichiometry="1.000000"/>
			<speciesReference species="M_atp_c" stoichiometry="1.000000"/>
			<speciesReference species="M_trnaarg_c" stoichiometry="1.000000"/>
		</listOfReactants>
		<listOfProducts>
			<speciesReference species="M_amp_c" stoichiometry="1.000000"/>
			<speciesReference species="M_argtrna_c" stoichiometry="1.000000"/>
			<speciesReference species="M_ppi_c" stoichiometry="1.000000"/>
		</listOfProducts>
	</reaction>
	<reaction id="R_ARSNAt1" name="R_Arsenate_transporter" reversible="false">
		<notes>
			<html:p>GENE_ASSOCIATION: 437</html:p>
			<html:p>PROTEIN_ASSOCIATION: ArsB2</html:p>
			<html:p>SUBSYSTEM: S_Transport</html:p>
			<html:p>PROTEIN_CLASS: </html:p>
		</notes>
		<listOfReactants>
			<speciesReference species="M_arsna_c" stoichiometry="1.000000"/>
		</listOfReactants>
		<listOfProducts>
			<speciesReference species="M_arsna_e" stoichiometry="1.000000"/>
		</listOfProducts>
	</reaction>
	<reaction id="R_ARSt1" name="R_arsenite_transporter_via_uniport" reversible="false">
		<notes>
			<html:p>GENE_ASSOCIATION: ( 248  or  437 )</html:p>
			<html:p>PROTEIN_ASSOCIATION: ( ArsB ) or ( ArsB2 )</html:p>
			<html:p>SUBSYSTEM: S_Transport</html:p>
			<html:p>PROTEIN_CLASS: </html:p>
		</notes>
		<listOfReactants>
			<speciesReference species="M_arsni2_c" stoichiometry="1.000000"/>
		</listOfReactants>
		<listOfProducts>
			<speciesReference species="M_arsni2_e" stoichiometry="1.000000"/>
		</listOfProducts>
	</reaction>
	<reaction id="R_ASAD" name="R_aspartate_semialdehyde_dehydrogenase" reversible="true">
		<notes>
			<html:p>GENE_ASSOCIATION: 276</html:p>
			<html:p>PROTEIN_ASSOCIATION: Asd</html:p>
			<html:p>SUBSYSTEM: S_Amino_Acid_Metabolism</html:p>
			<html:p>PROTEIN_CLASS: 1.2.1.11</html:p>
		</notes>
		<listOfReactants>
			<speciesReference species="M_aspsa_c" stoichiometry="1.000000"/>
			<speciesReference species="M_nadp_c" stoichiometry="1.000000"/>
			<speciesReference species="M_pi_c" stoichiometry="1.000000"/>
		</listOfReactants>
		<listOfProducts>
			<speciesReference species="M_4pasp_c" stoichiometry="1.000000"/>
			<speciesReference species="M_h_c" stoichiometry="1.000000"/>
			<speciesReference species="M_nadph_c" stoichiometry="1.000000"/>
		</listOfProducts>
	</reaction>
	<reaction id="R_ASNS2" name="R_asparagine_synthetase" reversible="false">
		<notes>
			<html:p>GENE_ASSOCIATION: 42</html:p>
			<html:p>PROTEIN_ASSOCIATION: AsnA</html:p>
			<html:p>SUBSYSTEM: S_Amino_Acid_Metabolism</html:p>
			<html:p>PROTEIN_CLASS: 6.3.1.1</html:p>
		</notes>
		<listOfReactants>
			<speciesReference species="M_asp_L_c" stoichiometry="1.000000"/>
			<speciesReference species="M_atp_c" stoichiometry="1.000000"/>
			<speciesReference species="M_nh4_c" stoichiometry="1.000000"/>
		</listOfReactants>
		<listOfProducts>
			<speciesReference species="M_amp_c" stoichiometry="1.000000"/>
			<speciesReference species="M_asn_L_c" stoichiometry="1.000000"/>
			<speciesReference species="M_h_c" stoichiometry="1.000000"/>
			<speciesReference species="M_ppi_c" stoichiometry="1.000000"/>
		</listOfProducts>
	</reaction>
	<reaction id="R_ASP1DC" name="R_aspartate_1_decarboxylase" reversible="false">
		<notes>
			<html:p>GENE_ASSOCIATION: 210</html:p>
			<html:p>PROTEIN_ASSOCIATION: PanD</html:p>
			<html:p>SUBSYSTEM: S_Cofactor_and_Prostehtic_Group_Biosynthesis</html:p>
			<html:p>PROTEIN_CLASS: 4.1.1.11</html:p>
		</notes>
		<listOfReactants>
			<speciesReference species="M_asp_L_c" stoichiometry="1.000000"/>
			<speciesReference species="M_h_c" stoichiometry="1.000000"/>
		</listOfReactants>
		<listOfProducts>
			<speciesReference species="M_ala_B_c" stoichiometry="1.000000"/>
			<speciesReference species="M_co2_c" stoichiometry="1.000000"/>
		</listOfProducts>
	</reaction>
	<reaction id="R_ASPCT" name="R_aspartate_carbamoyltransferase" reversible="false">
		<notes>
			<html:p>GENE_ASSOCIATION: 314</html:p>
			<html:p>PROTEIN_ASSOCIATION: PyrB</html:p>
			<html:p>SUBSYSTEM: S_Nucleotide_Metabolism</html:p>
			<html:p>PROTEIN_CLASS: 2.1.3.2</html:p>
		</notes>
		<listOfReactants>
			<speciesReference species="M_asp_L_c" stoichiometry="1.000000"/>
			<speciesReference species="M_cbp_c" stoichiometry="1.000000"/>
		</listOfReactants>
		<listOfProducts>
			<speciesReference species="M_cbasp_c" stoichiometry="1.000000"/>
			<speciesReference species="M_h_c" stoichiometry="1.000000"/>
			<speciesReference species="M_pi_c" stoichiometry="1.000000"/>
		</listOfProducts>
	</reaction>
	<reaction id="R_ASPK" name="R_aspartate_kinase" reversible="true">
		<notes>
			<html:p>GENE_ASSOCIATION: 407</html:p>
			<html:p>PROTEIN_ASSOCIATION: AspK</html:p>
			<html:p>SUBSYSTEM: S_Amino_Acid_Metabolism</html:p>
			<html:p>PROTEIN_CLASS: 2.7.2.4</html:p>
		</notes>
		<listOfReactants>
			<speciesReference species="M_asp_L_c" stoichiometry="1.000000"/>
			<speciesReference species="M_atp_c" stoichiometry="1.000000"/>
		</listOfReactants>
		<listOfProducts>
			<speciesReference species="M_4pasp_c" stoichiometry="1.000000"/>
			<speciesReference species="M_adp_c" stoichiometry="1.000000"/>
		</listOfProducts>
	</reaction>
	<reaction id="R_ASPO1" name="R_L_aspartate_oxidase" reversible="false">
		<notes>
			<html:p>GENE_ASSOCIATION: 420</html:p>
			<html:p>PROTEIN_ASSOCIATION: NadB</html:p>
			<html:p>SUBSYSTEM: S_Cofactor_and_Prostehtic_Group_Biosynthesis</html:p>
			<html:p>PROTEIN_CLASS: </html:p>
		</notes>
		<listOfReactants>
			<speciesReference species="M_asp_L_c" stoichiometry="1.000000"/>
			<speciesReference species="M_nad_c" stoichiometry="1.000000"/>
		</listOfReactants>
		<listOfProducts>
			<speciesReference species="M_h_c" stoichiometry="2.000000"/>
			<speciesReference species="M_iasp_c" stoichiometry="1.000000"/>
			<speciesReference species="M_nadh_c" stoichiometry="1.000000"/>
		</listOfProducts>
	</reaction>
	<reaction id="R_ASPO3" name="R_L_aspartate_oxidase" reversible="false">
		<notes>
			<html:p>GENE_ASSOCIATION: 420</html:p>
			<html:p>PROTEIN_ASSOCIATION: NadB</html:p>
			<html:p>SUBSYSTEM: S_Cofactor_and_Prostehtic_Group_Biosynthesis</html:p>
			<html:p>PROTEIN_CLASS: </html:p>
		</notes>
		<listOfReactants>
			<speciesReference species="M_asp_L_c" stoichiometry="1.000000"/>
			<speciesReference species="M_ubq8_c" stoichiometry="1.000000"/>
		</listOfReactants>
		<listOfProducts>
			<speciesReference species="M_h_c" stoichiometry="1.000000"/>
			<speciesReference species="M_iasp_c" stoichiometry="1.000000"/>
			<speciesReference species="M_ubq8h2_c" stoichiometry="1.000000"/>
		</listOfProducts>
	</reaction>
	<reaction id="R_ASPO4" name="R_L_aspartate_oxidase" reversible="false">
		<notes>
			<html:p>GENE_ASSOCIATION: 420</html:p>
			<html:p>PROTEIN_ASSOCIATION: NadB</html:p>
			<html:p>SUBSYSTEM: S_Cofactor_and_Prostehtic_Group_Biosynthesis</html:p>
			<html:p>PROTEIN_CLASS: </html:p>
		</notes>
		<listOfReactants>
			<speciesReference species="M_asp_L_c" stoichiometry="1.000000"/>
			<speciesReference species="M_mqn8_c" stoichiometry="1.000000"/>
		</listOfReactants>
		<listOfProducts>
			<speciesReference species="M_h_c" stoichiometry="1.000000"/>
			<speciesReference species="M_iasp_c" stoichiometry="1.000000"/>
			<speciesReference species="M_mql8_c" stoichiometry="1.000000"/>
		</listOfProducts>
	</reaction>
	<reaction id="R_ASPO5" name="R_L_aspartate_oxidase" reversible="false">
		<notes>
			<html:p>GENE_ASSOCIATION: 420</html:p>
			<html:p>PROTEIN_ASSOCIATION: NadB</html:p>
			<html:p>SUBSYSTEM: S_Cofactor_and_Prostehtic_Group_Biosynthesis</html:p>
			<html:p>PROTEIN_CLASS: </html:p>
		</notes>
		<listOfReactants>
			<speciesReference species="M_asp_L_c" stoichiometry="1.000000"/>
			<speciesReference species="M_fum_c" stoichiometry="1.000000"/>
		</listOfReactants>
		<listOfProducts>
			<speciesReference species="M_h_c" stoichiometry="1.000000"/>
			<speciesReference species="M_iasp_c" stoichiometry="1.000000"/>
			<speciesReference species="M_succ_c" stoichiometry="1.000000"/>
		</listOfProducts>
	</reaction>
	<reaction id="R_ASPO6" name="R_L_aspartate_oxidase" reversible="false">
		<notes>
			<html:p>GENE_ASSOCIATION: 420</html:p>
			<html:p>PROTEIN_ASSOCIATION: NadB</html:p>
			<html:p>SUBSYSTEM: S_Cofactor_and_Prostehtic_Group_Biosynthesis</html:p>
			<html:p>PROTEIN_CLASS: </html:p>
		</notes>
		<listOfReactants>
			<speciesReference species="M_asp_L_c" stoichiometry="1.000000"/>
			<speciesReference species="M_o2_c" stoichiometry="1.000000"/>
		</listOfReactants>
		<listOfProducts>
			<speciesReference species="M_h_c" stoichiometry="1.000000"/>
			<speciesReference species="M_h2o2_c" stoichiometry="1.000000"/>
			<speciesReference species="M_iasp_c" stoichiometry="1.000000"/>
		</listOfProducts>
	</reaction>
	<reaction id="R_ASPT" name="R_L_aspartase" reversible="false">
		<notes>
			<html:p>GENE_ASSOCIATION: 335</html:p>
			<html:p>PROTEIN_ASSOCIATION: AspA</html:p>
			<html:p>SUBSYSTEM: S_Amino_Acid_Metabolism</html:p>
			<html:p>PROTEIN_CLASS: 4.3.1.1</html:p>
		</notes>
		<listOfReactants>
			<speciesReference species="M_asp_L_c" stoichiometry="1.000000"/>
		</listOfReactants>
		<listOfProducts>
			<speciesReference species="M_fum_c" stoichiometry="1.000000"/>
			<speciesReference species="M_nh4_c" stoichiometry="1.000000"/>
		</listOfProducts>
	</reaction>
	<reaction id="R_ASPTA1" name="R_aspartate_transaminase" reversible="true">
		<notes>
			<html:p>GENE_ASSOCIATION: ( 190  or  139  or  351 )</html:p>
			<html:p>PROTEIN_ASSOCIATION: AspC</html:p>
			<html:p>SUBSYSTEM: S_Amino_Acid_Metabolism</html:p>
			<html:p>PROTEIN_CLASS: 2.6.1.1</html:p>
		</notes>
		<listOfReactants>
			<speciesReference species="M_akg_c" stoichiometry="1.000000"/>
			<speciesReference species="M_asp_L_c" stoichiometry="1.000000"/>
		</listOfReactants>
		<listOfProducts>
			<speciesReference species="M_glu_L_c" stoichiometry="1.000000"/>
			<speciesReference species="M_oaa_c" stoichiometry="1.000000"/>
		</listOfProducts>
	</reaction>
	<reaction id="R_ASPTRS" name="R_Aspartyl_tRNA_synthetase" reversible="false">
		<notes>
			<html:p>GENE_ASSOCIATION: 177</html:p>
			<html:p>PROTEIN_ASSOCIATION: AspS</html:p>
			<html:p>SUBSYSTEM: S_Amino_Acid_Metabolism</html:p>
			<html:p>PROTEIN_CLASS: 6.1.1.12</html:p>
		</notes>
		<listOfReactants>
			<speciesReference species="M_asp_L_c" stoichiometry="1.000000"/>
			<speciesReference species="M_atp_c" stoichiometry="1.000000"/>
			<speciesReference species="M_trnaasp_c" stoichiometry="1.000000"/>
		</listOfReactants>
		<listOfProducts>
			<speciesReference species="M_amp_c" stoichiometry="1.000000"/>
			<speciesReference species="M_asptrna_c" stoichiometry="1.000000"/>
			<speciesReference species="M_ppi_c" stoichiometry="1.000000"/>
		</listOfProducts>
	</reaction>
	<reaction id="R_ATPM" name="R_ATP_maintenance_requirment" reversible="false">
		<notes>
			<html:p>GENE_ASSOCIATION: </html:p>
			<html:p>PROTEIN_ASSOCIATION: </html:p>
			<html:p>SUBSYSTEM: S_Energy_Metabolism</html:p>
			<html:p>PROTEIN_CLASS: </html:p>
		</notes>
		<listOfReactants>
			<speciesReference species="M_atp_c" stoichiometry="1.000000"/>
			<speciesReference species="M_h2o_c" stoichiometry="1.000000"/>
		</listOfReactants>
		<listOfProducts>
			<speciesReference species="M_adp_c" stoichiometry="1.000000"/>
			<speciesReference species="M_h_c" stoichiometry="1.000000"/>
			<speciesReference species="M_pi_c" stoichiometry="1.000000"/>
		</listOfProducts>
	</reaction>
	<reaction id="R_ATPPRT" name="R_ATP_phosphoribosyltransferase" reversible="false">
		<notes>
			<html:p>GENE_ASSOCIATION: 233</html:p>
			<html:p>PROTEIN_ASSOCIATION: HisG</html:p>
			<html:p>SUBSYSTEM: S_Amino_Acid_Metabolism</html:p>
			<html:p>PROTEIN_CLASS: 2.4.2.17</html:p>
		</notes>
		<listOfReactants>
			<speciesReference species="M_atp_c" stoichiometry="1.000000"/>
			<speciesReference species="M_prpp_c" stoichiometry="1.000000"/>
		</listOfReactants>
		<listOfProducts>
			<speciesReference species="M_ppi_c" stoichiometry="1.000000"/>
			<speciesReference species="M_prbatp_c" stoichiometry="1.000000"/>
		</listOfProducts>
	</reaction>
	<reaction id="R_ATPS3r" name="R_ATPase" reversible="true">
		<notes>
			<html:p>GENE_ASSOCIATION: ( 130  and  131  and  132  and  133  and  134  and  135  and  136  and  137 )</html:p>
			<html:p>PROTEIN_ASSOCIATION: AtpABCDEFGHI</html:p>
			<html:p>SUBSYSTEM: S_Transport</html:p>
			<html:p>PROTEIN_CLASS: </html:p>
		</notes>
		<listOfReactants>
			<speciesReference species="M_adp_c" stoichiometry="1.000000"/>
			<speciesReference species="M_pi_c" stoichiometry="1.000000"/>
			<speciesReference species="M_h_e" stoichiometry="3.000000"/>
		</listOfReactants>
		<listOfProducts>
			<speciesReference species="M_atp_c" stoichiometry="1.000000"/>
			<speciesReference species="M_h_c" stoichiometry="2.000000"/>
			<speciesReference species="M_h2o_c" stoichiometry="1.000000"/>
		</listOfProducts>
	</reaction>
	<reaction id="R_BACCL" name="R_biotin_acetyl_CoA_carboxylase_ligase" reversible="false">
		<notes>
			<html:p>GENE_ASSOCIATION: 235</html:p>
			<html:p>PROTEIN_ASSOCIATION: BirA</html:p>
			<html:p>SUBSYSTEM: S_Cofactor_and_Prostehtic_Group_Biosynthesis</html:p>
			<html:p>PROTEIN_CLASS: 6.3.4.15</html:p>
		</notes>
		<listOfReactants>
			<speciesReference species="M_atp_c" stoichiometry="1.000000"/>
			<speciesReference species="M_btn_c" stoichiometry="1.000000"/>
			<speciesReference species="M_h_c" stoichiometry="1.000000"/>
		</listOfReactants>
		<listOfProducts>
			<speciesReference species="M_btamp_c" stoichiometry="1.000000"/>
			<speciesReference species="M_ppi_c" stoichiometry="1.000000"/>
		</listOfProducts>
	</reaction>
	<reaction id="R_BIO_CBDB1_DM_855" name="R_Dehalococcoides_CBDB1_biomass_demand" reversible="false">
		<notes>
			<html:p>GENE_ASSOCIATION: </html:p>
			<html:p>PROTEIN_ASSOCIATION: </html:p>
			<html:p>SUBSYSTEM: S_</html:p>
			<html:p>PROTEIN_CLASS: </html:p>
		</notes>
		<listOfReactants>
			<speciesReference species="M_accoa_c" stoichiometry="0.000100"/>
			<speciesReference species="M_adocbl_c" stoichiometry="0.004700"/>
			<speciesReference species="M_ala_L_c" stoichiometry="0.095800"/>
			<speciesReference species="M_amp_c" stoichiometry="0.001000"/>
			<speciesReference species="M_arg_L_c" stoichiometry="0.055200"/>
			<speciesReference species="M_asn_L_c" stoichiometry="0.045000"/>
			<speciesReference species="M_asp_L_c" stoichiometry="0.045000"/>
			<speciesReference species="M_atp_c" stoichiometry="85.500000"/>
			<speciesReference species="M_coa_c" stoichiometry="0.000006"/>
			<speciesReference species="M_ctp_c" stoichiometry="0.106300"/>
			<speciesReference species="M_cys_L_c" stoichiometry="0.017200"/>
			<speciesReference species="M_datp_c" stoichiometry="0.095500"/>
			<speciesReference species="M_dctp_c" stoichiometry="0.084700"/>
			<speciesReference species="M_ddca_c" stoichiometry="0.001900"/>
			<speciesReference species="M_dgtp_c" stoichiometry="0.084700"/>
			<speciesReference species="M_dttp_c" stoichiometry="0.095500"/>
			<speciesReference species="M_fa11_c" stoichiometry="0.047100"/>
			<speciesReference species="M_gln_L_c" stoichiometry="0.049100"/>
			<speciesReference species="M_glu_L_c" stoichiometry="0.049100"/>
			<speciesReference species="M_gly_c" stoichiometry="0.114500"/>
			<speciesReference species="M_glycogen_c" stoichiometry="0.015400"/>
			<speciesReference species="M_gtp_c" stoichiometry="0.158600"/>
			<speciesReference species="M_h2o_c" stoichiometry="85.500000"/>
			<speciesReference species="M_hdca_c" stoichiometry="0.086500"/>
			<speciesReference species="M_his_L_c" stoichiometry="0.017800"/>
			<speciesReference species="M_hspmd_c" stoichiometry="0.004700"/>
			<speciesReference species="M_icsa_c" stoichiometry="0.001000"/>
			<speciesReference species="M_ile_L_c" stoichiometry="0.054500"/>
			<speciesReference species="M_leu_L_c" stoichiometry="0.084500"/>
			<speciesReference species="M_lys_L_c" stoichiometry="0.064000"/>
			<speciesReference species="M_met_L_c" stoichiometry="0.028800"/>
			<speciesReference species="M_nad_c" stoichiometry="0.002200"/>
			<speciesReference species="M_nadh_c" stoichiometry="0.000100"/>
			<speciesReference species="M_nadp_c" stoichiometry="0.000100"/>
			<speciesReference species="M_nadph_c" stoichiometry="0.000400"/>
			<speciesReference species="M_ocdca_c" stoichiometry="0.037600"/>
			<speciesReference species="M_ocdcea_c" stoichiometry="0.000700"/>
			<speciesReference species="M_phe_L_c" stoichiometry="0.034700"/>
			<speciesReference species="M_pro_L_c" stoichiometry="0.041500"/>
			<speciesReference species="M_ptrc_c" stoichiometry="0.026200"/>
			<speciesReference species="M_ser_L_c" stoichiometry="0.040500"/>
			<speciesReference species="M_succoa_c" stoichiometry="0.000003"/>
			<speciesReference species="M_thf_c" stoichiometry="0.000100"/>
			<speciesReference species="M_thr_L_c" stoichiometry="0.047300"/>
			<speciesReference species="M_trp_L_c" stoichiometry="0.010700"/>
			<speciesReference species="M_ttdca_c" stoichiometry="0.015400"/>
			<speciesReference species="M_tyr_L_c" stoichiometry="0.025900"/>
			<speciesReference species="M_utp_c" stoichiometry="0.098500"/>
			<speciesReference species="M_val_L_c" stoichiometry="0.078900"/>
		</listOfReactants>
		<listOfProducts>
			<speciesReference species="M_adp_c" stoichiometry="85.500000"/>
			<speciesReference species="M_h_c" stoichiometry="85.500000"/>
			<speciesReference species="M_pi_c" stoichiometry="85.500000"/>
		</listOfProducts>
	</reaction>
	<reaction id="R_BTMAT1" name="R_Butyryl_acyl_carrier_proteinmalonyl_CoA_C_acyltransferase" reversible="false">
		<notes>
			<html:p>GENE_ASSOCIATION: 338</html:p>
			<html:p>PROTEIN_ASSOCIATION: FabI</html:p>
			<html:p>SUBSYSTEM: S_Lipid_Metabolism</html:p>
			<html:p>PROTEIN_CLASS: 1.3.1.10</html:p>
		</notes>
		<listOfReactants>
			<speciesReference species="M_2beACP_c" stoichiometry="1.000000"/>
			<speciesReference species="M_h_c" stoichiometry="1.000000"/>
			<speciesReference species="M_nadh_c" stoichiometry="1.000000"/>
		</listOfReactants>
		<listOfProducts>
			<speciesReference species="M_butACP_c" stoichiometry="1.000000"/>
			<speciesReference species="M_nad_c" stoichiometry="1.000000"/>
		</listOfProducts>
	</reaction>
	<reaction id="R_BTS" name="R_Biotin_synthase" reversible="false">
		<notes>
			<html:p>GENE_ASSOCIATION: 306</html:p>
			<html:p>PROTEIN_ASSOCIATION: BioBec</html:p>
			<html:p>SUBSYSTEM: S_Cofactor_and_Prostehtic_Group_Biosynthesis</html:p>
			<html:p>PROTEIN_CLASS: 2.8.1.6</html:p>
		</notes>
		<listOfReactants>
			<speciesReference species="M_dtbt_c" stoichiometry="1.000000"/>
			<speciesReference species="M_s_c" stoichiometry="2.000000"/>
		</listOfReactants>
		<listOfProducts>
			<speciesReference species="M_btn_c" stoichiometry="1.000000"/>
			<speciesReference species="M_h_c" stoichiometry="1.000000"/>
			<speciesReference species="M_h2s_c" stoichiometry="1.000000"/>
		</listOfProducts>
	</reaction>
	<reaction id="R_CBIAT" name="R_Cobinamide_adenyltransferase" reversible="true">
		<notes>
			<html:p>GENE_ASSOCIATION: ( 429  or  326  or  301 )</html:p>
			<html:p>PROTEIN_ASSOCIATION: CobA</html:p>
			<html:p>SUBSYSTEM: S_Cofactor_and_Prostehtic_Group_Biosynthesis</html:p>
			<html:p>PROTEIN_CLASS: 2.5.1.17</html:p>
		</notes>
		<listOfReactants>
			<speciesReference species="M_atp_c" stoichiometry="1.000000"/>
			<speciesReference species="M_cbi_c" stoichiometry="1.000000"/>
			<speciesReference species="M_h2o_c" stoichiometry="1.000000"/>
		</listOfReactants>
		<listOfProducts>
			<speciesReference species="M_adcoba_c" stoichiometry="1.000000"/>
			<speciesReference species="M_pi_c" stoichiometry="1.000000"/>
			<speciesReference species="M_ppi_c" stoichiometry="1.000000"/>
		</listOfProducts>
	</reaction>
	<reaction id="R_CBL1abc" name="R_Cob_1_alamin_transport_via_ABC_system" reversible="false">
		<notes>
			<html:p>GENE_ASSOCIATION: ( ( 162  or  525 )  and  ( 163  or  526 )  and  ( 431  or  161  or  480  or  524 ) )</html:p>
			<html:p>PROTEIN_ASSOCIATION: ( BtuC and BtuD and BtuF )</html:p>
			<html:p>SUBSYSTEM: S_Transport</html:p>
			<html:p>PROTEIN_CLASS: </html:p>
		</notes>
		<listOfReactants>
			<speciesReference species="M_atp_c" stoichiometry="1.000000"/>
			<speciesReference species="M_h2o_c" stoichiometry="1.000000"/>
			<speciesReference species="M_cbl1_e" stoichiometry="1.000000"/>
		</listOfReactants>
		<listOfProducts>
			<speciesReference species="M_adp_c" stoichiometry="1.000000"/>
			<speciesReference species="M_cbl1_c" stoichiometry="1.000000"/>
			<speciesReference species="M_h_c" stoichiometry="1.000000"/>
			<speciesReference species="M_pi_c" stoichiometry="1.000000"/>
		</listOfProducts>
	</reaction>
	<reaction id="R_CBLATr" name="R_cob_I_alamin_adenosyltransferase" reversible="true">
		<notes>
			<html:p>GENE_ASSOCIATION: ( 429  or  326  or  301 )</html:p>
			<html:p>PROTEIN_ASSOCIATION: CobA</html:p>
			<html:p>SUBSYSTEM: S_Cofactor_and_Prostehtic_Group_Biosynthesis</html:p>
			<html:p>PROTEIN_CLASS: 2.5.1.17</html:p>
		</notes>
		<listOfReactants>
			<speciesReference species="M_atp_c" stoichiometry="1.000000"/>
			<speciesReference species="M_cbl1_c" stoichiometry="1.000000"/>
			<speciesReference species="M_h_c" stoichiometry="1.000000"/>
		</listOfReactants>
		<listOfProducts>
			<speciesReference species="M_adocbl_c" stoichiometry="1.000000"/>
			<speciesReference species="M_pppi_c" stoichiometry="1.000000"/>
		</listOfProducts>
	</reaction>
	<reaction id="R_CBPSr" name="R_carbamoyl_phosphate_synthase__glutamine_hydrolysing_" reversible="true">
		<notes>
			<html:p>GENE_ASSOCIATION: ( 316  and  317 )</html:p>
			<html:p>PROTEIN_ASSOCIATION: CarAB</html:p>
			<html:p>SUBSYSTEM: S_Nucleotide_Metabolism</html:p>
			<html:p>PROTEIN_CLASS: 6.3.5.5</html:p>
		</notes>
		<listOfReactants>
			<speciesReference species="M_atp_c" stoichiometry="2.000000"/>
			<speciesReference species="M_gln_L_c" stoichiometry="1.000000"/>
			<speciesReference species="M_h2o_c" stoichiometry="1.000000"/>
			<speciesReference species="M_hco3_c" stoichiometry="1.000000"/>
		</listOfReactants>
		<listOfProducts>
			<speciesReference species="M_adp_c" stoichiometry="2.000000"/>
			<speciesReference species="M_cbp_c" stoichiometry="1.000000"/>
			<speciesReference species="M_glu_L_c" stoichiometry="1.000000"/>
			<speciesReference species="M_h_c" stoichiometry="2.000000"/>
			<speciesReference species="M_pi_c" stoichiometry="1.000000"/>
		</listOfProducts>
	</reaction>
	<reaction id="R_RDR1" name="R_Chlorobenzene_reductive_dechlorination" reversible="false">
		<notes>
			<html:p>GENE_ASSOCIATION: ( ( ( 459  or  461  or  463  or  465  or  469  or  471  or  473  or  474  or  426  or  425  or  19  or  439  or  427  or  441  or  503  or  504  or  505  or  453  or  511  or  456  or  40  or  443  or  49  or  445  or  51  or  304  or  507  or  451  or  509  or  458  or  467  or  448  or  478  or  484  or  485  or  486  or  487  or  513  or  514  or  516  or  517  or  528  or  529  or  530  or  531  or  532  or  533  or  534  or  535  or  536  or  537 )  and  ( 457  or  512  or  462  or  466  or  468  or  472  or  501  or  41  or  499  or  50  or  305  or  440  or  442  or  444  or  502  or  447  or  449  or  450  or  452  or  508  or  510  or  446  or  455  or  460  or  464  or  470  or  388  or  506  or  479  or  482  or  515  or  518  or  519  or  520  or  521  or  522  or  523  or  527  or  538  or  539  or  540  or  541  or  542  or  543  or  544  or  545  or  546  or  547  or  548  or  549 ) ) )</html:p>
			<html:p>PROTEIN_ASSOCIATION: ( RdhA and RdhB ) or ( RdhA and RdhB )</html:p>
			<html:p>SUBSYSTEM: S_Energy_Metabolism</html:p>
			<html:p>PROTEIN_CLASS: </html:p>
		</notes>
		<listOfReactants>
			<speciesReference species="M_fdred_c" stoichiometry="8.000000"/>
			<speciesReference species="M_h_c" stoichiometry="4.000000"/>
			<speciesReference species="M_hcb_e" stoichiometry="1.000000"/>
		</listOfReactants>
		<listOfProducts>
			<speciesReference species="M_fdox_c" stoichiometry="8.000000"/>
			<speciesReference species="M_cl_e" stoichiometry="4.000000"/>
			<speciesReference species="M_dcb_e" stoichiometry="1.000000"/>
		</listOfProducts>
	</reaction>
	<reaction id="R_CDGPT" name="R_CDPdiacylglycerolsn_glycerol_3_phosphate_3_phosphatidyltransferase" reversible="false">
		<notes>
			<html:p>GENE_ASSOCIATION: 279</html:p>
			<html:p>PROTEIN_ASSOCIATION: PgsA</html:p>
			<html:p>SUBSYSTEM: S_Lipid_Metabolism</html:p>
			<html:p>PROTEIN_CLASS: </html:p>
		</notes>
		<listOfReactants>
			<speciesReference species="M_cdpdag_c" stoichiometry="1.000000"/>
			<speciesReference species="M_glyc3p_c" stoichiometry="1.000000"/>
		</listOfReactants>
		<listOfProducts>
			<speciesReference species="M_cmp_c" stoichiometry="1.000000"/>
			<speciesReference species="M_h_c" stoichiometry="1.000000"/>
			<speciesReference species="M_pglyp_c" stoichiometry="1.000000"/>
		</listOfProducts>
	</reaction>
	<reaction id="R_CDPDSP" name="R_CDPdiacylglycerol_serine_O_phosphatidyltransferase" reversible="false">
		<notes>
			<html:p>GENE_ASSOCIATION: 279</html:p>
			<html:p>PROTEIN_ASSOCIATION: PssA1</html:p>
			<html:p>SUBSYSTEM: S_Lipid_Metabolism</html:p>
			<html:p>PROTEIN_CLASS: 2.7.8.8</html:p>
		</notes>
		<listOfReactants>
			<speciesReference species="M_cdpdag_c" stoichiometry="1.000000"/>
			<speciesReference species="M_ser_L_c" stoichiometry="1.000000"/>
		</listOfReactants>
		<listOfProducts>
			<speciesReference species="M_cmp_c" stoichiometry="1.000000"/>
			<speciesReference species="M_h_c" stoichiometry="1.000000"/>
			<speciesReference species="M_ps_c" stoichiometry="1.000000"/>
		</listOfProducts>
	</reaction>
	<reaction id="R_CDPMEK" name="R_4__cytidine_5__diphospho__2_C_methyl_D_erythritol_kinase" reversible="false">
		<notes>
			<html:p>GENE_ASSOCIATION: 74</html:p>
			<html:p>PROTEIN_ASSOCIATION: IspE</html:p>
			<html:p>SUBSYSTEM: S_Cofactor_and_Prostehtic_Group_Biosynthesis</html:p>
			<html:p>PROTEIN_CLASS: </html:p>
		</notes>
		<listOfReactants>
			<speciesReference species="M_4c2me_c" stoichiometry="1.000000"/>
			<speciesReference species="M_atp_c" stoichiometry="1.000000"/>
		</listOfReactants>
		<listOfProducts>
			<speciesReference species="M_2p4c2me_c" stoichiometry="1.000000"/>
			<speciesReference species="M_adp_c" stoichiometry="1.000000"/>
			<speciesReference species="M_h_c" stoichiometry="1.000000"/>
		</listOfProducts>
	</reaction>
	<reaction id="R_RDR2" name="R_Chloroethene_reductive_dechlorination" reversible="false">
		<notes>
			<html:p>GENE_ASSOCIATION: ( ( ( 459  or  461  or  463  or  465  or  469  or  471  or  473  or  474  or  426  or  425  or  19  or  439  or  427  or  441  or  503  or  504  or  505  or  453  or  511  or  456  or  40  or  443  or  49  or  445  or  51  or  304  or  507  or  451  or  509  or  458  or  467  or  448  or  478  or  484  or  485  or  486  or  487  or  513  or  514  or  516  or  517  or  528  or  529  or  530  or  531  or  532  or  533  or  534  or  535  or  536  or  537 )  and  ( 457  or  512  or  462  or  466  or  468  or  472  or  501  or  41  or  499  or  50  or  305  or  440  or  442  or  444  or  502  or  447  or  449  or  450  or  452  or  508  or  510  or  446  or  455  or  460  or  464  or  470  or  388  or  506  or  479  or  482  or  515  or  518  or  519  or  520  or  521  or  522  or  523  or  527  or  538  or  539  or  540  or  541  or  542  or  543  or  544  or  545  or  546  or  547  or  548  or  549 ) ) )</html:p>
			<html:p>PROTEIN_ASSOCIATION: ( RdhA and RdhB ) or ( RdhA and RdhB )</html:p>
			<html:p>SUBSYSTEM: S_Energy_Metabolism</html:p>
			<html:p>PROTEIN_CLASS: </html:p>
		</notes>
		<listOfReactants>
			<speciesReference species="M_fdred_c" stoichiometry="8.000000"/>
			<speciesReference species="M_h_c" stoichiometry="4.000000"/>
			<speciesReference species="M_pce_e" stoichiometry="1.000000"/>
		</listOfReactants>
		<listOfProducts>
			<speciesReference species="M_fdox_c" stoichiometry="8.000000"/>
			<speciesReference species="M_cl_e" stoichiometry="4.000000"/>
			<speciesReference species="M_etl_e" stoichiometry="1.000000"/>
		</listOfProducts>
	</reaction>
	<reaction id="R_CHORM" name="R_chorismate_mutase" reversible="false">
		<notes>
			<html:p>GENE_ASSOCIATION: ( 103  or  389 )</html:p>
			<html:p>PROTEIN_ASSOCIATION: PheA</html:p>
			<html:p>SUBSYSTEM: S_Amino_Acid_Metabolism</html:p>
			<html:p>PROTEIN_CLASS: 5.4.99.5</html:p>
		</notes>
		<listOfReactants>
			<speciesReference species="M_chor_c" stoichiometry="1.000000"/>
		</listOfReactants>
		<listOfProducts>
			<speciesReference species="M_pphn_c" stoichiometry="1.000000"/>
		</listOfProducts>
	</reaction>
	<reaction id="R_CHORS" name="R_chorismate_synthase" reversible="false">
		<notes>
			<html:p>GENE_ASSOCIATION: 104</html:p>
			<html:p>PROTEIN_ASSOCIATION: AroC1</html:p>
			<html:p>SUBSYSTEM: S_Amino_Acid_Metabolism</html:p>
			<html:p>PROTEIN_CLASS: 4.2.3.5</html:p>
		</notes>
		<listOfReactants>
			<speciesReference species="M_3psme_c" stoichiometry="1.000000"/>
		</listOfReactants>
		<listOfProducts>
			<speciesReference species="M_chor_c" stoichiometry="1.000000"/>
			<speciesReference species="M_pi_c" stoichiometry="1.000000"/>
		</listOfProducts>
	</reaction>
	<reaction id="R_CITRMS" name="R__R__citramalate_synthase" reversible="true">
		<notes>
			<html:p>GENE_ASSOCIATION: 216</html:p>
			<html:p>PROTEIN_ASSOCIATION: CimA</html:p>
			<html:p>SUBSYSTEM: S_Amino_Acid_Metabolism</html:p>
			<html:p>PROTEIN_CLASS: 2.3.1</html:p>
		</notes>
		<listOfReactants>
			<speciesReference species="M_accoa_c" stoichiometry="1.000000"/>
			<speciesReference species="M_h_c" stoichiometry="1.000000"/>
			<speciesReference species="M_h2o_c" stoichiometry="1.000000"/>
			<speciesReference species="M_pyr_c" stoichiometry="1.000000"/>
		</listOfReactants>
		<listOfProducts>
			<speciesReference species="M_citrmal_c" stoichiometry="1.000000"/>
			<speciesReference species="M_coa_c" stoichiometry="1.000000"/>
		</listOfProducts>
	</reaction>
	<reaction id="R_CITt6" name="R_citrate_transport_inout_via_proton_symport" reversible="true">
		<notes>
			<html:p>GENE_ASSOCIATION: </html:p>
			<html:p>PROTEIN_ASSOCIATION: </html:p>
			<html:p>SUBSYSTEM: S_Transport</html:p>
			<html:p>PROTEIN_CLASS: </html:p>
		</notes>
		<listOfReactants>
			<speciesReference species="M_cit_e" stoichiometry="1.000000"/>
			<speciesReference species="M_h_e" stoichiometry="1.000000"/>
		</listOfReactants>
		<listOfProducts>
			<speciesReference species="M_cit_c" stoichiometry="1.000000"/>
			<speciesReference species="M_h_c" stoichiometry="1.000000"/>
		</listOfProducts>
	</reaction>
	<reaction id="R_CLPNS" name="R_cardiolipin_synthetase" reversible="false">
		<notes>
			<html:p>GENE_ASSOCIATION: 279</html:p>
			<html:p>PROTEIN_ASSOCIATION: Cls</html:p>
			<html:p>SUBSYSTEM: S_Lipid_Metabolism</html:p>
			<html:p>PROTEIN_CLASS: </html:p>
		</notes>
		<listOfReactants>
			<speciesReference species="M_cdpdag_c" stoichiometry="1.000000"/>
			<speciesReference species="M_pgly_c" stoichiometry="1.000000"/>
		</listOfReactants>
		<listOfProducts>
			<speciesReference species="M_cdlp_c" stoichiometry="1.000000"/>
			<speciesReference species="M_cmp_c" stoichiometry="1.000000"/>
			<speciesReference species="M_h_c" stoichiometry="1.000000"/>
		</listOfProducts>
	</reaction>
	<reaction id="R_CMLDC" name="R_4_carboxymuconolactone_decarboxylase" reversible="false">
		<notes>
			<html:p>GENE_ASSOCIATION: 39</html:p>
			<html:p>PROTEIN_ASSOCIATION: PcaC2</html:p>
			<html:p>SUBSYSTEM: S_Energy_Metabolism</html:p>
			<html:p>PROTEIN_CLASS: 4.1.1.44</html:p>
		</notes>
		<listOfReactants>
			<speciesReference species="M_2c25dho_c" stoichiometry="1.000000"/>
			<speciesReference species="M_h_c" stoichiometry="1.000000"/>
		</listOfReactants>
		<listOfProducts>
			<speciesReference species="M_5odhf2a_c" stoichiometry="1.000000"/>
			<speciesReference species="M_co2_c" stoichiometry="1.000000"/>
		</listOfProducts>
	</reaction>
	<reaction id="R_CO2t" name="R_CO2_transport_out_via_diffusion" reversible="true">
		<notes>
			<html:p>GENE_ASSOCIATION: </html:p>
			<html:p>PROTEIN_ASSOCIATION: </html:p>
			<html:p>SUBSYSTEM: S_Transport</html:p>
			<html:p>PROTEIN_CLASS: </html:p>
		</notes>
		<listOfReactants>
			<speciesReference species="M_co2_e" stoichiometry="1.000000"/>
		</listOfReactants>
		<listOfProducts>
			<speciesReference species="M_co2_c" stoichiometry="1.000000"/>
		</listOfProducts>
	</reaction>
	<reaction id="R_COBALTt5" name="R_cobalt_transport_inout_via_permease__no_H_" reversible="true">
		<notes>
			<html:p>GENE_ASSOCIATION: ( 82  or  142 )</html:p>
			<html:p>PROTEIN_ASSOCIATION: CorA1</html:p>
			<html:p>SUBSYSTEM: S_Transport</html:p>
			<html:p>PROTEIN_CLASS: </html:p>
		</notes>
		<listOfReactants>
			<speciesReference species="M_cobalt2_c" stoichiometry="1.000000"/>
		</listOfReactants>
		<listOfProducts>
			<speciesReference species="M_cobalt2_e" stoichiometry="1.000000"/>
		</listOfProducts>
	</reaction>
	<reaction id="R_COBPS" name="R_cobalamin_5__phosphate_synthase" reversible="false">
		<notes>
			<html:p>GENE_ASSOCIATION: 167</html:p>
			<html:p>PROTEIN_ASSOCIATION: CobS</html:p>
			<html:p>SUBSYSTEM: S_Cofactor_and_Prostehtic_Group_Biosynthesis</html:p>
			<html:p>PROTEIN_CLASS: </html:p>
		</notes>
		<listOfReactants>
			<speciesReference species="M_adgcoba_c" stoichiometry="1.000000"/>
			<speciesReference species="M_rdmbzi_c" stoichiometry="1.000000"/>
		</listOfReactants>
		<listOfProducts>
			<speciesReference species="M_cobamcoa_c" stoichiometry="1.000000"/>
			<speciesReference species="M_gmp_c" stoichiometry="1.000000"/>
			<speciesReference species="M_h_c" stoichiometry="1.000000"/>
		</listOfProducts>
	</reaction>
	<reaction id="R_COBPS2" name="R_cobalamin_5__phosphate_synthase" reversible="true">
		<notes>
			<html:p>GENE_ASSOCIATION: 167</html:p>
			<html:p>PROTEIN_ASSOCIATION: CobS</html:p>
			<html:p>SUBSYSTEM: S_Cofactor_and_Prostehtic_Group_Biosynthesis</html:p>
			<html:p>PROTEIN_CLASS: </html:p>
		</notes>
		<listOfReactants>
			<speciesReference species="M_adgcoba_c" stoichiometry="1.000000"/>
			<speciesReference species="M_rdmbzi_c" stoichiometry="1.000000"/>
		</listOfReactants>
		<listOfProducts>
			<speciesReference species="M_adocbl_c" stoichiometry="1.000000"/>
			<speciesReference species="M_gmp_c" stoichiometry="1.000000"/>
			<speciesReference species="M_h_c" stoichiometry="1.000000"/>
		</listOfProducts>
	</reaction>
	<reaction id="R_CODHr" name="R_carbon_monoxide_dehydrogenase" reversible="true">
		<notes>
			<html:p>GENE_ASSOCIATION: ( 171  or  170  or  172  or  174 )</html:p>
			<html:p>PROTEIN_ASSOCIATION: CooS</html:p>
			<html:p>SUBSYSTEM: S_Energy_Metabolism</html:p>
			<html:p>PROTEIN_CLASS: 1.2.99.2</html:p>
		</notes>
		<listOfReactants>
			<speciesReference species="M_co_c" stoichiometry="1.000000"/>
			<speciesReference species="M_fdox_c" stoichiometry="2.000000"/>
			<speciesReference species="M_h2o_c" stoichiometry="1.000000"/>
		</listOfReactants>
		<listOfProducts>
			<speciesReference species="M_co2_c" stoichiometry="1.000000"/>
			<speciesReference species="M_fdred_c" stoichiometry="2.000000"/>
			<speciesReference species="M_h_c" stoichiometry="2.000000"/>
		</listOfProducts>
	</reaction>
	<reaction id="R_CPC3MT" name="R_precorrin_3B_C17_methyltransferase" reversible="false">
		<notes>
			<html:p>GENE_ASSOCIATION: 260</html:p>
			<html:p>PROTEIN_ASSOCIATION: CobQ</html:p>
			<html:p>SUBSYSTEM: S_Cofactor_and_Prostehtic_Group_Biosynthesis</html:p>
			<html:p>PROTEIN_CLASS: 2.1.1.131</html:p>
		</notes>
		<listOfReactants>
			<speciesReference species="M_amet_c" stoichiometry="1.000000"/>
			<speciesReference species="M_copre3_c" stoichiometry="1.000000"/>
			<speciesReference species="M_h_c" stoichiometry="1.000000"/>
		</listOfReactants>
		<listOfProducts>
			<speciesReference species="M_ahcys_c" stoichiometry="1.000000"/>
			<speciesReference species="M_copre4_c" stoichiometry="1.000000"/>
		</listOfProducts>
	</reaction>
	<reaction id="R_CPC6MT" name="R_precorrin_6Y_C5_15_methyltransferase__decarboxylating_" reversible="false">
		<notes>
			<html:p>GENE_ASSOCIATION: 416</html:p>
			<html:p>PROTEIN_ASSOCIATION: CbiE</html:p>
			<html:p>SUBSYSTEM: S_Cofactor_and_Prostehtic_Group_Biosynthesis</html:p>
			<html:p>PROTEIN_CLASS: 2.1.1.132</html:p>
		</notes>
		<listOfReactants>
			<speciesReference species="M_amet_c" stoichiometry="2.000000"/>
			<speciesReference species="M_codhpre6_c" stoichiometry="1.000000"/>
		</listOfReactants>
		<listOfProducts>
			<speciesReference species="M_ahcys_c" stoichiometry="2.000000"/>
			<speciesReference species="M_co2_c" stoichiometry="1.000000"/>
			<speciesReference species="M_copre8_c" stoichiometry="1.000000"/>
			<speciesReference species="M_h_c" stoichiometry="1.000000"/>
		</listOfProducts>
	</reaction>
	<reaction id="R_CPPPGOAN2" name="R_Oxygen_Independent_coproporphyrinogen_III_oxidase" reversible="false">
		<notes>
			<html:p>GENE_ASSOCIATION: 236</html:p>
			<html:p>PROTEIN_ASSOCIATION: HemN</html:p>
			<html:p>SUBSYSTEM: S_Cofactor_and_Prostehtic_Group_Biosynthesis</html:p>
			<html:p>PROTEIN_CLASS: </html:p>
		</notes>
		<listOfReactants>
			<speciesReference species="M_amet_c" stoichiometry="2.000000"/>
			<speciesReference species="M_cpppg3_c" stoichiometry="1.000000"/>
			<speciesReference species="M_fdox_c" stoichiometry="4.000000"/>
			<speciesReference species="M_nadph_c" stoichiometry="2.000000"/>
		</listOfReactants>
		<listOfProducts>
			<speciesReference species="M_co2_c" stoichiometry="2.000000"/>
			<speciesReference species="M_dad_5_c" stoichiometry="2.000000"/>
			<speciesReference species="M_fdred_c" stoichiometry="4.000000"/>
			<speciesReference species="M_h_c" stoichiometry="2.000000"/>
			<speciesReference species="M_met_L_c" stoichiometry="2.000000"/>
			<speciesReference species="M_nadp_c" stoichiometry="2.000000"/>
			<speciesReference species="M_pppg9_c" stoichiometry="1.000000"/>
		</listOfProducts>
	</reaction>
	<reaction id="R_CTPS1" name="R_CTP_synthase__NH3_" reversible="false">
		<notes>
			<html:p>GENE_ASSOCIATION: 366</html:p>
			<html:p>PROTEIN_ASSOCIATION: PyrG</html:p>
			<html:p>SUBSYSTEM: S_Nucleotide_Metabolism</html:p>
			<html:p>PROTEIN_CLASS: 6.3.4.2</html:p>
		</notes>
		<listOfReactants>
			<speciesReference species="M_atp_c" stoichiometry="1.000000"/>
			<speciesReference species="M_nh4_c" stoichiometry="1.000000"/>
			<speciesReference species="M_utp_c" stoichiometry="1.000000"/>
		</listOfReactants>
		<listOfProducts>
			<speciesReference species="M_adp_c" stoichiometry="1.000000"/>
			<speciesReference species="M_ctp_c" stoichiometry="1.000000"/>
			<speciesReference species="M_h_c" stoichiometry="2.000000"/>
			<speciesReference species="M_pi_c" stoichiometry="1.000000"/>
		</listOfProducts>
	</reaction>
	<reaction id="R_CTPS2" name="R_CTP_synthase__glutamine_" reversible="false">
		<notes>
			<html:p>GENE_ASSOCIATION: 366</html:p>
			<html:p>PROTEIN_ASSOCIATION: PyrG</html:p>
			<html:p>SUBSYSTEM: S_Nucleotide_Metabolism</html:p>
			<html:p>PROTEIN_CLASS: 6.3.4.2</html:p>
		</notes>
		<listOfReactants>
			<speciesReference species="M_atp_c" stoichiometry="1.000000"/>
			<speciesReference species="M_gln_L_c" stoichiometry="1.000000"/>
			<speciesReference species="M_h2o_c" stoichiometry="1.000000"/>
			<speciesReference species="M_utp_c" stoichiometry="1.000000"/>
		</listOfReactants>
		<listOfProducts>
			<speciesReference species="M_adp_c" stoichiometry="1.000000"/>
			<speciesReference species="M_ctp_c" stoichiometry="1.000000"/>
			<speciesReference species="M_glu_L_c" stoichiometry="1.000000"/>
			<speciesReference species="M_h_c" stoichiometry="2.000000"/>
			<speciesReference species="M_pi_c" stoichiometry="1.000000"/>
		</listOfProducts>
	</reaction>
	<reaction id="R_CYRDAAT" name="R_cob_I_yrinic_acid_a_c_diamide_adenosyltransferase" reversible="false">
		<notes>
			<html:p>GENE_ASSOCIATION: ( 429  or  326  or  301 )</html:p>
			<html:p>PROTEIN_ASSOCIATION: CobA</html:p>
			<html:p>SUBSYSTEM: S_Cofactor_and_Prostehtic_Group_Biosynthesis</html:p>
			<html:p>PROTEIN_CLASS: 2.5.1.17</html:p>
		</notes>
		<listOfReactants>
			<speciesReference species="M_atp_c" stoichiometry="1.000000"/>
			<speciesReference species="M_co1dam_c" stoichiometry="1.000000"/>
			<speciesReference species="M_h_c" stoichiometry="1.000000"/>
		</listOfReactants>
		<listOfProducts>
			<speciesReference species="M_adcobdam_c" stoichiometry="1.000000"/>
			<speciesReference species="M_pppi_c" stoichiometry="1.000000"/>
		</listOfProducts>
	</reaction>
	<reaction id="R_CYRDAS" name="R_Cob_II_yrinate_a_c_diamide_synthase__glutamine_hydrolysing_" reversible="false">
		<notes>
			<html:p>GENE_ASSOCIATION: 29</html:p>
			<html:p>PROTEIN_ASSOCIATION: CobB</html:p>
			<html:p>SUBSYSTEM: S_Cofactor_and_Prostehtic_Group_Biosynthesis</html:p>
			<html:p>PROTEIN_CLASS: </html:p>
		</notes>
		<listOfReactants>
			<speciesReference species="M_atp_c" stoichiometry="4.000000"/>
			<speciesReference species="M_cobrnt_c" stoichiometry="2.000000"/>
			<speciesReference species="M_gln_L_c" stoichiometry="4.000000"/>
			<speciesReference species="M_h2o_c" stoichiometry="2.000000"/>
		</listOfReactants>
		<listOfProducts>
			<speciesReference species="M_adp_c" stoichiometry="4.000000"/>
			<speciesReference species="M_co2dam_c" stoichiometry="2.000000"/>
			<speciesReference species="M_glu_L_c" stoichiometry="4.000000"/>
			<speciesReference species="M_h_c" stoichiometry="2.000000"/>
			<speciesReference species="M_ppi_c" stoichiometry="2.000000"/>
		</listOfProducts>
	</reaction>
	<reaction id="R_CYSS" name="R_cysteine_synthase" reversible="false">
		<notes>
			<html:p>GENE_ASSOCIATION: 299</html:p>
			<html:p>PROTEIN_ASSOCIATION: CysKec</html:p>
			<html:p>SUBSYSTEM: S_Amino_Acid_Metabolism</html:p>
			<html:p>PROTEIN_CLASS: 4.2.99.8</html:p>
		</notes>
		<listOfReactants>
			<speciesReference species="M_acser_c" stoichiometry="1.000000"/>
			<speciesReference species="M_h2s_c" stoichiometry="1.000000"/>
		</listOfReactants>
		<listOfProducts>
			<speciesReference species="M_ac_c" stoichiometry="1.000000"/>
			<speciesReference species="M_cys_L_c" stoichiometry="1.000000"/>
		</listOfProducts>
	</reaction>
	<reaction id="R_CYSTRS" name="R_Cysteinyl_tRNA_synthetase" reversible="false">
		<notes>
			<html:p>GENE_ASSOCIATION: 18</html:p>
			<html:p>PROTEIN_ASSOCIATION: CysS</html:p>
			<html:p>SUBSYSTEM: S_Amino_Acid_Metabolism</html:p>
			<html:p>PROTEIN_CLASS: 6.1.1.16</html:p>
		</notes>
		<listOfReactants>
			<speciesReference species="M_atp_c" stoichiometry="1.000000"/>
			<speciesReference species="M_cys_L_c" stoichiometry="1.000000"/>
			<speciesReference species="M_trnacys_c" stoichiometry="1.000000"/>
		</listOfReactants>
		<listOfProducts>
			<speciesReference species="M_amp_c" stoichiometry="1.000000"/>
			<speciesReference species="M_cystrna_c" stoichiometry="1.000000"/>
			<speciesReference species="M_ppi_c" stoichiometry="1.000000"/>
		</listOfProducts>
	</reaction>
	<reaction id="R_CYTK1" name="R_cytidylate_kinase__CMP_" reversible="true">
		<notes>
			<html:p>GENE_ASSOCIATION: 105</html:p>
			<html:p>PROTEIN_ASSOCIATION: Cmk</html:p>
			<html:p>SUBSYSTEM: S_Nucleotide_Metabolism</html:p>
			<html:p>PROTEIN_CLASS: 2.7.4.14</html:p>
		</notes>
		<listOfReactants>
			<speciesReference species="M_atp_c" stoichiometry="1.000000"/>
			<speciesReference species="M_cmp_c" stoichiometry="1.000000"/>
		</listOfReactants>
		<listOfProducts>
			<speciesReference species="M_adp_c" stoichiometry="1.000000"/>
			<speciesReference species="M_cdp_c" stoichiometry="1.000000"/>
		</listOfProducts>
	</reaction>
	<reaction id="R_CYTK2" name="R_cytidylate_kinase__dCMP_" reversible="true">
		<notes>
			<html:p>GENE_ASSOCIATION: 105</html:p>
			<html:p>PROTEIN_ASSOCIATION: Cmk</html:p>
			<html:p>SUBSYSTEM: S_Nucleotide_Metabolism</html:p>
			<html:p>PROTEIN_CLASS: 2.7.4.14</html:p>
		</notes>
		<listOfReactants>
			<speciesReference species="M_atp_c" stoichiometry="1.000000"/>
			<speciesReference species="M_dcmp_c" stoichiometry="1.000000"/>
		</listOfReactants>
		<listOfProducts>
			<speciesReference species="M_adp_c" stoichiometry="1.000000"/>
			<speciesReference species="M_dcdp_c" stoichiometry="1.000000"/>
		</listOfProducts>
	</reaction>
	<reaction id="R_Cuabc" name="R_Copper_transport_via_ABC_system" reversible="false">
		<notes>
			<html:p>GENE_ASSOCIATION: 271</html:p>
			<html:p>PROTEIN_ASSOCIATION: Cudp</html:p>
			<html:p>SUBSYSTEM: S_Transport</html:p>
			<html:p>PROTEIN_CLASS: </html:p>
		</notes>
		<listOfReactants>
			<speciesReference species="M_atp_c" stoichiometry="1.000000"/>
			<speciesReference species="M_h2o_c" stoichiometry="1.000000"/>
			<speciesReference species="M_cu2_e" stoichiometry="1.000000"/>
		</listOfReactants>
		<listOfProducts>
			<speciesReference species="M_adp_c" stoichiometry="1.000000"/>
			<speciesReference species="M_cu2_c" stoichiometry="1.000000"/>
			<speciesReference species="M_h_c" stoichiometry="1.000000"/>
			<speciesReference species="M_pi_c" stoichiometry="1.000000"/>
		</listOfProducts>
	</reaction>
	<reaction id="R_DADK" name="R_deoxyadenylate_kinase" reversible="true">
		<notes>
			<html:p>GENE_ASSOCIATION: 111</html:p>
			<html:p>PROTEIN_ASSOCIATION: Adk</html:p>
			<html:p>SUBSYSTEM: S_Nucleotide_Metabolism</html:p>
			<html:p>PROTEIN_CLASS: 2.7.4.11</html:p>
		</notes>
		<listOfReactants>
			<speciesReference species="M_atp_c" stoichiometry="1.000000"/>
			<speciesReference species="M_damp_c" stoichiometry="1.000000"/>
		</listOfReactants>
		<listOfProducts>
			<speciesReference species="M_adp_c" stoichiometry="1.000000"/>
			<speciesReference species="M_dadp_c" stoichiometry="1.000000"/>
		</listOfProducts>
	</reaction>
	<reaction id="R_DAGK" name="R_diacylglycerol_kinase" reversible="false">
		<notes>
			<html:p>GENE_ASSOCIATION: 77</html:p>
			<html:p>PROTEIN_ASSOCIATION: DgkA</html:p>
			<html:p>SUBSYSTEM: S_Lipid_Metabolism</html:p>
			<html:p>PROTEIN_CLASS: 2.7.1.107</html:p>
		</notes>
		<listOfReactants>
			<speciesReference species="M_12dgr_c" stoichiometry="1.000000"/>
			<speciesReference species="M_atp_c" stoichiometry="1.000000"/>
		</listOfReactants>
		<listOfProducts>
			<speciesReference species="M_12dag3p_c" stoichiometry="1.000000"/>
			<speciesReference species="M_adp_c" stoichiometry="1.000000"/>
			<speciesReference species="M_h_c" stoichiometry="1.000000"/>
		</listOfProducts>
	</reaction>
	<reaction id="R_DAHPS" name="R_3_deoxy_D_arabino_heptulosonate_7_phosphate_synthetase" reversible="false">
		<notes>
			<html:p>GENE_ASSOCIATION: ( 110  or  378 )</html:p>
			<html:p>PROTEIN_ASSOCIATION: ( AroG ) or ( AroA2 )</html:p>
			<html:p>SUBSYSTEM: S_Amino_Acid_Metabolism</html:p>
			<html:p>PROTEIN_CLASS: 4.1.2.15</html:p>
		</notes>
		<listOfReactants>
			<speciesReference species="M_e4p_c" stoichiometry="1.000000"/>
			<speciesReference species="M_h2o_c" stoichiometry="1.000000"/>
			<speciesReference species="M_pep_c" stoichiometry="1.000000"/>
		</listOfReactants>
		<listOfProducts>
			<speciesReference species="M_2dda7p_c" stoichiometry="1.000000"/>
			<speciesReference species="M_pi_c" stoichiometry="1.000000"/>
		</listOfProducts>
	</reaction>
	<reaction id="R_DAPAT" name="R_LL_Diaminopimelate_aminotransferase" reversible="true">
		<notes>
			<html:p>GENE_ASSOCIATION: 190</html:p>
			<html:p>PROTEIN_ASSOCIATION: DapAT</html:p>
			<html:p>SUBSYSTEM: S_Amino_Acid_Metabolism</html:p>
			<html:p>PROTEIN_CLASS: </html:p>
		</notes>
		<listOfReactants>
			<speciesReference species="M_26dap_LL_c" stoichiometry="1.000000"/>
			<speciesReference species="M_akg_c" stoichiometry="1.000000"/>
		</listOfReactants>
		<listOfProducts>
			<speciesReference species="M_glu_L_c" stoichiometry="1.000000"/>
			<speciesReference species="M_h_c" stoichiometry="1.000000"/>
			<speciesReference species="M_h2o_c" stoichiometry="1.000000"/>
			<speciesReference species="M_thdp_c" stoichiometry="1.000000"/>
		</listOfProducts>
	</reaction>
	<reaction id="R_DAPDC" name="R_diaminopimelate_decarboxylase" reversible="false">
		<notes>
			<html:p>GENE_ASSOCIATION: 124</html:p>
			<html:p>PROTEIN_ASSOCIATION: LysA</html:p>
			<html:p>SUBSYSTEM: S_Amino_Acid_Metabolism</html:p>
			<html:p>PROTEIN_CLASS: 4.1.1.20</html:p>
		</notes>
		<listOfReactants>
			<speciesReference species="M_26dap_M_c" stoichiometry="1.000000"/>
			<speciesReference species="M_h_c" stoichiometry="1.000000"/>
		</listOfReactants>
		<listOfProducts>
			<speciesReference species="M_co2_c" stoichiometry="1.000000"/>
			<speciesReference species="M_lys_L_c" stoichiometry="1.000000"/>
		</listOfProducts>
	</reaction>
	<reaction id="R_DAPE" name="R_diaminopimelate_epimerase" reversible="true">
		<notes>
			<html:p>GENE_ASSOCIATION: 191</html:p>
			<html:p>PROTEIN_ASSOCIATION: DapF</html:p>
			<html:p>SUBSYSTEM: S_Amino_Acid_Metabolism</html:p>
			<html:p>PROTEIN_CLASS: 5.1.1.7</html:p>
		</notes>
		<listOfReactants>
			<speciesReference species="M_26dap_LL_c" stoichiometry="1.000000"/>
		</listOfReactants>
		<listOfProducts>
			<speciesReference species="M_26dap_M_c" stoichiometry="1.000000"/>
		</listOfProducts>
	</reaction>
	<reaction id="R_DB4PS" name="R_3_4_Dihydroxy_2_butanone_4_phosphate" reversible="false">
		<notes>
			<html:p>GENE_ASSOCIATION: 308</html:p>
			<html:p>PROTEIN_ASSOCIATION: RibA</html:p>
			<html:p>SUBSYSTEM: S_Cofactor_and_Prostehtic_Group_Biosynthesis</html:p>
			<html:p>PROTEIN_CLASS: </html:p>
		</notes>
		<listOfReactants>
			<speciesReference species="M_ru5p_D_c" stoichiometry="1.000000"/>
		</listOfReactants>
		<listOfProducts>
			<speciesReference species="M_db4p_c" stoichiometry="1.000000"/>
			<speciesReference species="M_for_c" stoichiometry="1.000000"/>
			<speciesReference species="M_h_c" stoichiometry="1.000000"/>
		</listOfProducts>
	</reaction>
	<reaction id="R_DCMPDA2ir" name="R_dCMP_deaminase" reversible="false">
		<notes>
			<html:p>GENE_ASSOCIATION: 76</html:p>
			<html:p>PROTEIN_ASSOCIATION: ComEB</html:p>
			<html:p>SUBSYSTEM: S_Nucleotide_Metabolism</html:p>
			<html:p>PROTEIN_CLASS: 3.5.4.12</html:p>
		</notes>
		<listOfReactants>
			<speciesReference species="M_dcmp_c" stoichiometry="1.000000"/>
			<speciesReference species="M_h_c" stoichiometry="1.000000"/>
			<speciesReference species="M_h2o_c" stoichiometry="1.000000"/>
		</listOfReactants>
		<listOfProducts>
			<speciesReference species="M_dump_c" stoichiometry="1.000000"/>
			<speciesReference species="M_nh4_c" stoichiometry="1.000000"/>
		</listOfProducts>
	</reaction>
	<reaction id="R_DCMPDA3ir" name="R_dCMP_deaminase__CMP_" reversible="false">
		<notes>
			<html:p>GENE_ASSOCIATION: 76</html:p>
			<html:p>PROTEIN_ASSOCIATION: ComEB</html:p>
			<html:p>SUBSYSTEM: S_Nucleotide_Metabolism</html:p>
			<html:p>PROTEIN_CLASS: 3.5.4.12</html:p>
		</notes>
		<listOfReactants>
			<speciesReference species="M_cmp_c" stoichiometry="1.000000"/>
			<speciesReference species="M_h_c" stoichiometry="1.000000"/>
			<speciesReference species="M_h2o_c" stoichiometry="1.000000"/>
		</listOfReactants>
		<listOfProducts>
			<speciesReference species="M_nh4_c" stoichiometry="1.000000"/>
			<speciesReference species="M_ump_c" stoichiometry="1.000000"/>
		</listOfProducts>
	</reaction>
	<reaction id="R_DDMAT5" name="R_Dodecanoyl_acyl_carrier_protein_malonyl_CoA__C_acyltransferase" reversible="false">
		<notes>
			<html:p>GENE_ASSOCIATION: 338</html:p>
			<html:p>PROTEIN_ASSOCIATION: FabI</html:p>
			<html:p>SUBSYSTEM: S_Lipid_Metabolism</html:p>
			<html:p>PROTEIN_CLASS: 1.3.1.10</html:p>
		</notes>
		<listOfReactants>
			<speciesReference species="M_2tddACP_c" stoichiometry="1.000000"/>
			<speciesReference species="M_h_c" stoichiometry="1.000000"/>
			<speciesReference species="M_nadh_c" stoichiometry="1.000000"/>
		</listOfReactants>
		<listOfProducts>
			<speciesReference species="M_ddcaACP_c" stoichiometry="1.000000"/>
			<speciesReference species="M_nad_c" stoichiometry="1.000000"/>
		</listOfProducts>
	</reaction>
	<reaction id="R_DEMAT4" name="R_Decanoyl_acyl_carrier_proteinmalonyl_CoA__C_acyltransferase" reversible="false">
		<notes>
			<html:p>GENE_ASSOCIATION: 338</html:p>
			<html:p>PROTEIN_ASSOCIATION: FabI</html:p>
			<html:p>SUBSYSTEM: S_Lipid_Metabolism</html:p>
			<html:p>PROTEIN_CLASS: 1.3.1.10</html:p>
		</notes>
		<listOfReactants>
			<speciesReference species="M_2tdeACP_c" stoichiometry="1.000000"/>
			<speciesReference species="M_h_c" stoichiometry="1.000000"/>
			<speciesReference species="M_nadh_c" stoichiometry="1.000000"/>
		</listOfReactants>
		<listOfProducts>
			<speciesReference species="M_decACP_c" stoichiometry="1.000000"/>
			<speciesReference species="M_nad_c" stoichiometry="1.000000"/>
		</listOfProducts>
	</reaction>
	<reaction id="R_DGK1" name="R_deoxyguanylate_kinase__dGMPATP_" reversible="true">
		<notes>
			<html:p>GENE_ASSOCIATION: 9</html:p>
			<html:p>PROTEIN_ASSOCIATION: Gmk</html:p>
			<html:p>SUBSYSTEM: S_Energy_Metabolism</html:p>
			<html:p>PROTEIN_CLASS: </html:p>
		</notes>
		<listOfReactants>
			<speciesReference species="M_atp_c" stoichiometry="1.000000"/>
			<speciesReference species="M_dgmp_c" stoichiometry="1.000000"/>
		</listOfReactants>
		<listOfProducts>
			<speciesReference species="M_adp_c" stoichiometry="1.000000"/>
			<speciesReference species="M_dgdp_c" stoichiometry="1.000000"/>
		</listOfProducts>
	</reaction>
	<reaction id="R_DGTPH" name="R_dGTPase" reversible="false">
		<notes>
			<html:p>GENE_ASSOCIATION: ( 128  or  500 )</html:p>
			<html:p>PROTEIN_ASSOCIATION: Dgt</html:p>
			<html:p>SUBSYSTEM: S_Nucleotide_Metabolism</html:p>
			<html:p>PROTEIN_CLASS: 3.1.5.1</html:p>
		</notes>
		<listOfReactants>
			<speciesReference species="M_dgtp_c" stoichiometry="1.000000"/>
			<speciesReference species="M_h2o_c" stoichiometry="1.000000"/>
		</listOfReactants>
		<listOfProducts>
			<speciesReference species="M_dgsn_c" stoichiometry="1.000000"/>
			<speciesReference species="M_pppi_c" stoichiometry="1.000000"/>
		</listOfProducts>
	</reaction>
	<reaction id="R_DHAD1" name="R_dihydroxy_acid_dehydratase__2_3_dihydroxy_3_methylbutanoate_" reversible="false">
		<notes>
			<html:p>GENE_ASSOCIATION: 224</html:p>
			<html:p>PROTEIN_ASSOCIATION: IlvD</html:p>
			<html:p>SUBSYSTEM: S_Amino_Acid_Metabolism</html:p>
			<html:p>PROTEIN_CLASS: 4.2.1.9</html:p>
		</notes>
		<listOfReactants>
			<speciesReference species="M_23dhmb_c" stoichiometry="1.000000"/>
		</listOfReactants>
		<listOfProducts>
			<speciesReference species="M_3mob_c" stoichiometry="1.000000"/>
			<speciesReference species="M_h2o_c" stoichiometry="1.000000"/>
		</listOfProducts>
	</reaction>
	<reaction id="R_DHAD2" name="R_Dihydroxy_acid_dehydratase__2_3_dihydroxy_3_methylpentanoate_" reversible="false">
		<notes>
			<html:p>GENE_ASSOCIATION: 224</html:p>
			<html:p>PROTEIN_ASSOCIATION: IlvD</html:p>
			<html:p>SUBSYSTEM: S_Amino_Acid_Metabolism</html:p>
			<html:p>PROTEIN_CLASS: </html:p>
		</notes>
		<listOfReactants>
			<speciesReference species="M_23dhmp_c" stoichiometry="1.000000"/>
		</listOfReactants>
		<listOfProducts>
			<speciesReference species="M_3mop_c" stoichiometry="1.000000"/>
			<speciesReference species="M_h2o_c" stoichiometry="1.000000"/>
		</listOfProducts>
	</reaction>
	<reaction id="R_DHAD3" name="R_dihydroxy_acid_dehydratase__2_3_dihydroxy_3_methylpentanoate_" reversible="false">
		<notes>
			<html:p>GENE_ASSOCIATION: 224</html:p>
			<html:p>PROTEIN_ASSOCIATION: IlvD</html:p>
			<html:p>SUBSYSTEM: S_Amino_Acid_Metabolism</html:p>
			<html:p>PROTEIN_CLASS: 4.2.1.9</html:p>
		</notes>
		<listOfReactants>
			<speciesReference species="M_23dhmp_c" stoichiometry="1.000000"/>
		</listOfReactants>
		<listOfProducts>
			<speciesReference species="M_2o3mpt_c" stoichiometry="1.000000"/>
			<speciesReference species="M_h2o_c" stoichiometry="1.000000"/>
		</listOfProducts>
	</reaction>
	<reaction id="R_DHDPRy" name="R_dihydrodipicolinate_reductase__NADPH_" reversible="false">
		<notes>
			<html:p>GENE_ASSOCIATION: 275</html:p>
			<html:p>PROTEIN_ASSOCIATION: DapB</html:p>
			<html:p>SUBSYSTEM: S_Amino_Acid_Metabolism</html:p>
			<html:p>PROTEIN_CLASS: 1.3.1.26</html:p>
		</notes>
		<listOfReactants>
			<speciesReference species="M_23dhdp_c" stoichiometry="1.000000"/>
			<speciesReference species="M_h_c" stoichiometry="1.000000"/>
			<speciesReference species="M_nadph_c" stoichiometry="1.000000"/>
		</listOfReactants>
		<listOfProducts>
			<speciesReference species="M_nadp_c" stoichiometry="1.000000"/>
			<speciesReference species="M_thdp_c" stoichiometry="1.000000"/>
		</listOfProducts>
	</reaction>
	<reaction id="R_DHDPS" name="R_dihydrodipicolinate_synthase" reversible="false">
		<notes>
			<html:p>GENE_ASSOCIATION: 277</html:p>
			<html:p>PROTEIN_ASSOCIATION: DapA</html:p>
			<html:p>SUBSYSTEM: S_Amino_Acid_Metabolism</html:p>
			<html:p>PROTEIN_CLASS: 4.2.1.52</html:p>
		</notes>
		<listOfReactants>
			<speciesReference species="M_aspsa_c" stoichiometry="1.000000"/>
			<speciesReference species="M_pyr_c" stoichiometry="1.000000"/>
		</listOfReactants>
		<listOfProducts>
			<speciesReference species="M_23dhdp_c" stoichiometry="1.000000"/>
			<speciesReference species="M_h_c" stoichiometry="1.000000"/>
			<speciesReference species="M_h2o_c" stoichiometry="2.000000"/>
		</listOfProducts>
	</reaction>
	<reaction id="R_DHFOR2" name="R_dihydrofolate_reductase" reversible="true">
		<notes>
			<html:p>GENE_ASSOCIATION: 214</html:p>
			<html:p>PROTEIN_ASSOCIATION: DfrA</html:p>
			<html:p>SUBSYSTEM: S_Cofactor_and_Prostehtic_Group_Biosynthesis</html:p>
			<html:p>PROTEIN_CLASS: 1.5.1.3</html:p>
		</notes>
		<listOfReactants>
			<speciesReference species="M_dhf_c" stoichiometry="1.000000"/>
			<speciesReference species="M_nadp_c" stoichiometry="1.000000"/>
		</listOfReactants>
		<listOfProducts>
			<speciesReference species="M_fol_c" stoichiometry="1.000000"/>
			<speciesReference species="M_nadph_c" stoichiometry="1.000000"/>
		</listOfProducts>
	</reaction>
	<reaction id="R_DHFOR3" name="R_dihydrofolate_reductase" reversible="true">
		<notes>
			<html:p>GENE_ASSOCIATION: 214</html:p>
			<html:p>PROTEIN_ASSOCIATION: DfrA</html:p>
			<html:p>SUBSYSTEM: S_Cofactor_and_Prostehtic_Group_Biosynthesis</html:p>
			<html:p>PROTEIN_CLASS: 1.5.1.3</html:p>
		</notes>
		<listOfReactants>
			<speciesReference species="M_fol_c" stoichiometry="1.000000"/>
			<speciesReference species="M_h_c" stoichiometry="1.000000"/>
			<speciesReference species="M_nadph_c" stoichiometry="2.000000"/>
		</listOfReactants>
		<listOfProducts>
			<speciesReference species="M_nadp_c" stoichiometry="2.000000"/>
			<speciesReference species="M_thf_c" stoichiometry="1.000000"/>
		</listOfProducts>
	</reaction>
	<reaction id="R_DHFR" name="R_dihydrofolate_reductase" reversible="true">
		<notes>
			<html:p>GENE_ASSOCIATION: 214</html:p>
			<html:p>PROTEIN_ASSOCIATION: DfrA</html:p>
			<html:p>SUBSYSTEM: S_Cofactor_and_Prostehtic_Group_Biosynthesis</html:p>
			<html:p>PROTEIN_CLASS: 1.5.1.3</html:p>
		</notes>
		<listOfReactants>
			<speciesReference species="M_dhf_c" stoichiometry="1.000000"/>
			<speciesReference species="M_h_c" stoichiometry="1.000000"/>
			<speciesReference species="M_nadph_c" stoichiometry="1.000000"/>
		</listOfReactants>
		<listOfProducts>
			<speciesReference species="M_nadp_c" stoichiometry="1.000000"/>
			<speciesReference species="M_thf_c" stoichiometry="1.000000"/>
		</listOfProducts>
	</reaction>
	<reaction id="R_DHFS" name="R_dihydrofolate_synthase" reversible="false">
		<notes>
			<html:p>GENE_ASSOCIATION: 7</html:p>
			<html:p>PROTEIN_ASSOCIATION: FolC</html:p>
			<html:p>SUBSYSTEM: S_Cofactor_and_Prostehtic_Group_Biosynthesis</html:p>
			<html:p>PROTEIN_CLASS: 6.3.2.12</html:p>
		</notes>
		<listOfReactants>
			<speciesReference species="M_atp_c" stoichiometry="1.000000"/>
			<speciesReference species="M_dhpt_c" stoichiometry="1.000000"/>
			<speciesReference species="M_glu_L_c" stoichiometry="1.000000"/>
		</listOfReactants>
		<listOfProducts>
			<speciesReference species="M_adp_c" stoichiometry="1.000000"/>
			<speciesReference species="M_dhf_c" stoichiometry="1.000000"/>
			<speciesReference species="M_h_c" stoichiometry="1.000000"/>
			<speciesReference species="M_pi_c" stoichiometry="1.000000"/>
		</listOfProducts>
	</reaction>
	<reaction id="R_DHNAOT" name="R_1_4_dihydroxy_2_naphthoate_octaprenyltransferase" reversible="false">
		<notes>
			<html:p>GENE_ASSOCIATION: 73</html:p>
			<html:p>PROTEIN_ASSOCIATION: MenA</html:p>
			<html:p>SUBSYSTEM: S_Cofactor_and_Prostehtic_Group_Biosynthesis</html:p>
			<html:p>PROTEIN_CLASS: </html:p>
		</notes>
		<listOfReactants>
			<speciesReference species="M_dhna_c" stoichiometry="1.000000"/>
			<speciesReference species="M_nad_c" stoichiometry="1.000000"/>
			<speciesReference species="M_octdp_c" stoichiometry="1.000000"/>
		</listOfReactants>
		<listOfProducts>
			<speciesReference species="M_2dmmq8_c" stoichiometry="1.000000"/>
			<speciesReference species="M_co2_c" stoichiometry="1.000000"/>
			<speciesReference species="M_nadh_c" stoichiometry="1.000000"/>
			<speciesReference species="M_ppi_c" stoichiometry="1.000000"/>
		</listOfProducts>
	</reaction>
	<reaction id="R_DHNPA" name="R_dihydroneopterin_aldolase" reversible="false">
		<notes>
			<html:p>GENE_ASSOCIATION: ( 402  or  401 )</html:p>
			<html:p>PROTEIN_ASSOCIATION: FolB</html:p>
			<html:p>SUBSYSTEM: S_Cofactor_and_Prostehtic_Group_Biosynthesis</html:p>
			<html:p>PROTEIN_CLASS: 4.1.2.25</html:p>
		</notes>
		<listOfReactants>
			<speciesReference species="M_dhnpt_c" stoichiometry="1.000000"/>
		</listOfReactants>
		<listOfProducts>
			<speciesReference species="M_2ahhmp_c" stoichiometry="1.000000"/>
			<speciesReference species="M_gcald_c" stoichiometry="1.000000"/>
		</listOfProducts>
	</reaction>
	<reaction id="R_DHORDf" name="R_dihydroorotate_dehydrogenase" reversible="true">
		<notes>
			<html:p>GENE_ASSOCIATION: ( 358  or  ( 318  or  10 ) )</html:p>
			<html:p>PROTEIN_ASSOCIATION: ( PyrD ) or ( PyrK )</html:p>
			<html:p>SUBSYSTEM: S_Nucleotide_Metabolism</html:p>
			<html:p>PROTEIN_CLASS: 1.3.99.11</html:p>
		</notes>
		<listOfReactants>
			<speciesReference species="M_dhor_S_c" stoichiometry="1.000000"/>
			<speciesReference species="M_fdox_c" stoichiometry="2.000000"/>
		</listOfReactants>
		<listOfProducts>
			<speciesReference species="M_fdred_c" stoichiometry="2.000000"/>
			<speciesReference species="M_h_c" stoichiometry="2.000000"/>
			<speciesReference species="M_orot_c" stoichiometry="1.000000"/>
		</listOfProducts>
	</reaction>
	<reaction id="R_DHORTS" name="R_dihydroorotase" reversible="true">
		<notes>
			<html:p>GENE_ASSOCIATION: 315</html:p>
			<html:p>PROTEIN_ASSOCIATION: PyrC</html:p>
			<html:p>SUBSYSTEM: S_Nucleotide_Metabolism</html:p>
			<html:p>PROTEIN_CLASS: 3.5.2.3</html:p>
		</notes>
		<listOfReactants>
			<speciesReference species="M_dhor_S_c" stoichiometry="1.000000"/>
			<speciesReference species="M_h2o_c" stoichiometry="1.000000"/>
		</listOfReactants>
		<listOfProducts>
			<speciesReference species="M_cbasp_c" stoichiometry="1.000000"/>
			<speciesReference species="M_h_c" stoichiometry="1.000000"/>
		</listOfProducts>
	</reaction>
	<reaction id="R_DHPPDA2" name="R_diaminohydroxyphosphoribosylaminopyrimidine_deaminase" reversible="false">
		<notes>
			<html:p>GENE_ASSOCIATION: 310</html:p>
			<html:p>PROTEIN_ASSOCIATION: RibD</html:p>
			<html:p>SUBSYSTEM: S_Cofactor_and_Prostehtic_Group_Biosynthesis</html:p>
			<html:p>PROTEIN_CLASS: 3.5.4.26</html:p>
		</notes>
		<listOfReactants>
			<speciesReference species="M_25dhpp_c" stoichiometry="1.000000"/>
			<speciesReference species="M_h_c" stoichiometry="1.000000"/>
			<speciesReference species="M_h2o_c" stoichiometry="1.000000"/>
		</listOfReactants>
		<listOfProducts>
			<speciesReference species="M_5apru_c" stoichiometry="1.000000"/>
			<speciesReference species="M_nh4_c" stoichiometry="1.000000"/>
		</listOfProducts>
	</reaction>
	<reaction id="R_DHPS1" name="R_dihydropteroate_synthase" reversible="false">
		<notes>
			<html:p>GENE_ASSOCIATION: 401</html:p>
			<html:p>PROTEIN_ASSOCIATION: FolP</html:p>
			<html:p>SUBSYSTEM: S_Cofactor_and_Prostehtic_Group_Biosynthesis</html:p>
			<html:p>PROTEIN_CLASS: 2.5.1.15</html:p>
		</notes>
		<listOfReactants>
			<speciesReference species="M_2ahhmp_c" stoichiometry="1.000000"/>
			<speciesReference species="M_4abz_c" stoichiometry="1.000000"/>
		</listOfReactants>
		<listOfProducts>
			<speciesReference species="M_dhpt_c" stoichiometry="1.000000"/>
			<speciesReference species="M_h2o_c" stoichiometry="1.000000"/>
		</listOfProducts>
	</reaction>
	<reaction id="R_DHPS3" name="R_dihydropteroate_synthase" reversible="false">
		<notes>
			<html:p>GENE_ASSOCIATION: 401</html:p>
			<html:p>PROTEIN_ASSOCIATION: FolP</html:p>
			<html:p>SUBSYSTEM: S_Cofactor_and_Prostehtic_Group_Biosynthesis</html:p>
			<html:p>PROTEIN_CLASS: 2.5.1.15</html:p>
		</notes>
		<listOfReactants>
			<speciesReference species="M_2ahhmd_c" stoichiometry="1.000000"/>
			<speciesReference species="M_4abz_c" stoichiometry="1.000000"/>
		</listOfReactants>
		<listOfProducts>
			<speciesReference species="M_dhpt_c" stoichiometry="1.000000"/>
			<speciesReference species="M_ppi_c" stoichiometry="1.000000"/>
		</listOfProducts>
	</reaction>
	<reaction id="R_DHQD" name="R_3_dehydroquinate_dehydratase" reversible="true">
		<notes>
			<html:p>GENE_ASSOCIATION: 108</html:p>
			<html:p>PROTEIN_ASSOCIATION: AroD1</html:p>
			<html:p>SUBSYSTEM: S_Amino_Acid_Metabolism</html:p>
			<html:p>PROTEIN_CLASS: 4.2.1.10</html:p>
		</notes>
		<listOfReactants>
			<speciesReference species="M_3dhq_c" stoichiometry="1.000000"/>
		</listOfReactants>
		<listOfProducts>
			<speciesReference species="M_3dhsk_c" stoichiometry="1.000000"/>
			<speciesReference species="M_h2o_c" stoichiometry="1.000000"/>
		</listOfProducts>
	</reaction>
	<reaction id="R_DHQS" name="R_3_dehydroquinate_synthase" reversible="false">
		<notes>
			<html:p>GENE_ASSOCIATION: ( 109  or  72 )</html:p>
			<html:p>PROTEIN_ASSOCIATION: AroB</html:p>
			<html:p>SUBSYSTEM: S_Amino_Acid_Metabolism</html:p>
			<html:p>PROTEIN_CLASS: 4.2.3.4</html:p>
		</notes>
		<listOfReactants>
			<speciesReference species="M_2dda7p_c" stoichiometry="1.000000"/>
		</listOfReactants>
		<listOfProducts>
			<speciesReference species="M_3dhq_c" stoichiometry="1.000000"/>
			<speciesReference species="M_pi_c" stoichiometry="1.000000"/>
		</listOfProducts>
	</reaction>
	<reaction id="R_DMATT" name="R_dimethylallyltranstransferase" reversible="false">
		<notes>
			<html:p>GENE_ASSOCIATION: 67</html:p>
			<html:p>PROTEIN_ASSOCIATION: IspA</html:p>
			<html:p>SUBSYSTEM: S_Lipid_Metabolism</html:p>
			<html:p>PROTEIN_CLASS: 2.5.1.1</html:p>
		</notes>
		<listOfReactants>
			<speciesReference species="M_dmpp_c" stoichiometry="1.000000"/>
			<speciesReference species="M_ipdp_c" stoichiometry="1.000000"/>
		</listOfReactants>
		<listOfProducts>
			<speciesReference species="M_grdp_c" stoichiometry="1.000000"/>
			<speciesReference species="M_ppi_c" stoichiometry="1.000000"/>
		</listOfProducts>
	</reaction>
	<reaction id="R_DMPPS" name="R_1_hydroxy_2_methyl_2__E__butenyl_4_diphosphate_reductase__dmpp_" reversible="false">
		<notes>
			<html:p>GENE_ASSOCIATION: 353</html:p>
			<html:p>PROTEIN_ASSOCIATION: LytB</html:p>
			<html:p>SUBSYSTEM: S_Cofactor_and_Prostehtic_Group_Biosynthesis</html:p>
			<html:p>PROTEIN_CLASS: </html:p>
		</notes>
		<listOfReactants>
			<speciesReference species="M_h_c" stoichiometry="1.000000"/>
			<speciesReference species="M_h2mb4p_c" stoichiometry="1.000000"/>
			<speciesReference species="M_nadh_c" stoichiometry="1.000000"/>
		</listOfReactants>
		<listOfProducts>
			<speciesReference species="M_dmpp_c" stoichiometry="1.000000"/>
			<speciesReference species="M_h2o_c" stoichiometry="1.000000"/>
			<speciesReference species="M_nad_c" stoichiometry="1.000000"/>
		</listOfProducts>
	</reaction>
	<reaction id="R_DMQMT" name="R_3_Dimethylubiquinonol_3_methyltransferase" reversible="false">
		<notes>
			<html:p>GENE_ASSOCIATION: 371</html:p>
			<html:p>PROTEIN_ASSOCIATION: UbiG</html:p>
			<html:p>SUBSYSTEM: S_Cofactor_and_Prostehtic_Group_Biosynthesis</html:p>
			<html:p>PROTEIN_CLASS: </html:p>
		</notes>
		<listOfReactants>
			<speciesReference species="M_2omhmbl_c" stoichiometry="1.000000"/>
			<speciesReference species="M_amet_c" stoichiometry="1.000000"/>
		</listOfReactants>
		<listOfProducts>
			<speciesReference species="M_ahcys_c" stoichiometry="1.000000"/>
			<speciesReference species="M_h_c" stoichiometry="1.000000"/>
			<speciesReference species="M_ubq8h2_c" stoichiometry="1.000000"/>
		</listOfProducts>
	</reaction>
	<reaction id="R_DNMPPA" name="R_Dihydroneopterin_monophosphate_dephosphorylase" reversible="false">
		<notes>
			<html:p>GENE_ASSOCIATION: ( 125  or  336  or  312 )</html:p>
			<html:p>PROTEIN_ASSOCIATION: NtpA</html:p>
			<html:p>SUBSYSTEM: S_Cofactor_and_Prostehtic_Group_Biosynthesis</html:p>
			<html:p>PROTEIN_CLASS: </html:p>
		</notes>
		<listOfReactants>
			<speciesReference species="M_dhpmp_c" stoichiometry="1.000000"/>
			<speciesReference species="M_h2o_c" stoichiometry="1.000000"/>
		</listOfReactants>
		<listOfProducts>
			<speciesReference species="M_dhnpt_c" stoichiometry="1.000000"/>
			<speciesReference species="M_pi_c" stoichiometry="1.000000"/>
		</listOfProducts>
	</reaction>
	<reaction id="R_DNTPPA" name="R_Dihydroneopterin_triphosphate_pyrophosphatase" reversible="false">
		<notes>
			<html:p>GENE_ASSOCIATION: ( 125  or  336  or  312 )</html:p>
			<html:p>PROTEIN_ASSOCIATION: NtpA</html:p>
			<html:p>SUBSYSTEM: S_Cofactor_and_Prostehtic_Group_Biosynthesis</html:p>
			<html:p>PROTEIN_CLASS: </html:p>
		</notes>
		<listOfReactants>
			<speciesReference species="M_ahdt_c" stoichiometry="1.000000"/>
			<speciesReference species="M_h2o_c" stoichiometry="1.000000"/>
		</listOfReactants>
		<listOfProducts>
			<speciesReference species="M_dhpmp_c" stoichiometry="1.000000"/>
			<speciesReference species="M_h_c" stoichiometry="1.000000"/>
			<speciesReference species="M_ppi_c" stoichiometry="1.000000"/>
		</listOfProducts>
	</reaction>
	<reaction id="R_DPCOAK" name="R_dephospho_CoA_kinase" reversible="false">
		<notes>
			<html:p>GENE_ASSOCIATION: 345</html:p>
			<html:p>PROTEIN_ASSOCIATION: CoaE</html:p>
			<html:p>SUBSYSTEM: S_Cofactor_and_Prostehtic_Group_Biosynthesis</html:p>
			<html:p>PROTEIN_CLASS: 2.7.1.24</html:p>
		</notes>
		<listOfReactants>
			<speciesReference species="M_atp_c" stoichiometry="1.000000"/>
			<speciesReference species="M_dpcoa_c" stoichiometry="1.000000"/>
		</listOfReactants>
		<listOfProducts>
			<speciesReference species="M_adp_c" stoichiometry="1.000000"/>
			<speciesReference species="M_coa_c" stoichiometry="1.000000"/>
			<speciesReference species="M_h_c" stoichiometry="1.000000"/>
		</listOfProducts>
	</reaction>
	<reaction id="R_DPR" name="R_2_dehydropantoate_2_reductase" reversible="false">
		<notes>
			<html:p>GENE_ASSOCIATION: ( 221  or  102 )</html:p>
			<html:p>PROTEIN_ASSOCIATION: YlbQ</html:p>
			<html:p>SUBSYSTEM: S_Cofactor_and_Prostehtic_Group_Biosynthesis</html:p>
			<html:p>PROTEIN_CLASS: 1.1.1.169</html:p>
		</notes>
		<listOfReactants>
			<speciesReference species="M_2dhp_c" stoichiometry="1.000000"/>
			<speciesReference species="M_h_c" stoichiometry="1.000000"/>
			<speciesReference species="M_nadph_c" stoichiometry="1.000000"/>
		</listOfReactants>
		<listOfProducts>
			<speciesReference species="M_nadp_c" stoichiometry="1.000000"/>
			<speciesReference species="M_pant_R_c" stoichiometry="1.000000"/>
		</listOfProducts>
	</reaction>
	<reaction id="R_DTMPK" name="R_dTMP_kinase" reversible="true">
		<notes>
			<html:p>GENE_ASSOCIATION: 202</html:p>
			<html:p>PROTEIN_ASSOCIATION: Tmk</html:p>
			<html:p>SUBSYSTEM: S_Nucleotide_Metabolism</html:p>
			<html:p>PROTEIN_CLASS: 2.7.4.9</html:p>
		</notes>
		<listOfReactants>
			<speciesReference species="M_atp_c" stoichiometry="1.000000"/>
			<speciesReference species="M_dtmp_c" stoichiometry="1.000000"/>
		</listOfReactants>
		<listOfProducts>
			<speciesReference species="M_adp_c" stoichiometry="1.000000"/>
			<speciesReference species="M_dtdp_c" stoichiometry="1.000000"/>
		</listOfProducts>
	</reaction>
	<reaction id="R_DUTPDP" name="R_dUTP_diphosphatase" reversible="false">
		<notes>
			<html:p>GENE_ASSOCIATION: 78</html:p>
			<html:p>PROTEIN_ASSOCIATION: Dutec</html:p>
			<html:p>SUBSYSTEM: S_Nucleotide_Metabolism</html:p>
			<html:p>PROTEIN_CLASS: 3.6.1.23</html:p>
		</notes>
		<listOfReactants>
			<speciesReference species="M_dutp_c" stoichiometry="1.000000"/>
			<speciesReference species="M_h2o_c" stoichiometry="1.000000"/>
		</listOfReactants>
		<listOfProducts>
			<speciesReference species="M_dump_c" stoichiometry="1.000000"/>
			<speciesReference species="M_h_c" stoichiometry="1.000000"/>
			<speciesReference species="M_ppi_c" stoichiometry="1.000000"/>
		</listOfProducts>
	</reaction>
	<reaction id="R_DXPRI" name="R_1_deoxy_D_xylulose_5_phosphate_reductoisomerase" reversible="true">
		<notes>
			<html:p>GENE_ASSOCIATION: 58</html:p>
			<html:p>PROTEIN_ASSOCIATION: Dxr</html:p>
			<html:p>SUBSYSTEM: S_Cofactor_and_Prostehtic_Group_Biosynthesis</html:p>
			<html:p>PROTEIN_CLASS: </html:p>
		</notes>
		<listOfReactants>
			<speciesReference species="M_dxyl5p_c" stoichiometry="1.000000"/>
			<speciesReference species="M_h_c" stoichiometry="1.000000"/>
			<speciesReference species="M_nadph_c" stoichiometry="1.000000"/>
		</listOfReactants>
		<listOfProducts>
			<speciesReference species="M_2me4p_c" stoichiometry="1.000000"/>
			<speciesReference species="M_nadp_c" stoichiometry="1.000000"/>
		</listOfProducts>
	</reaction>
	<reaction id="R_DXPS" name="R_1_deoxy_D_xylulose_5_phosphate_synthase" reversible="false">
		<notes>
			<html:p>GENE_ASSOCIATION: 195</html:p>
			<html:p>PROTEIN_ASSOCIATION: Dxs</html:p>
			<html:p>SUBSYSTEM: S_Cofactor_and_Prostehtic_Group_Biosynthesis</html:p>
			<html:p>PROTEIN_CLASS: </html:p>
		</notes>
		<listOfReactants>
			<speciesReference species="M_g3p_c" stoichiometry="1.000000"/>
			<speciesReference species="M_h_c" stoichiometry="1.000000"/>
			<speciesReference species="M_pyr_c" stoichiometry="1.000000"/>
		</listOfReactants>
		<listOfProducts>
			<speciesReference species="M_co2_c" stoichiometry="1.000000"/>
			<speciesReference species="M_dxyl5p_c" stoichiometry="1.000000"/>
		</listOfProducts>
	</reaction>
	<reaction id="R_E4PD" name="R_Erythrose_4_phosphate_dehydrogenase" reversible="true">
		<notes>
			<html:p>GENE_ASSOCIATION: 143</html:p>
			<html:p>PROTEIN_ASSOCIATION: Epd</html:p>
			<html:p>SUBSYSTEM: S_Pentose_Phosphate_Pathway</html:p>
			<html:p>PROTEIN_CLASS: </html:p>
		</notes>
		<listOfReactants>
			<speciesReference species="M_e4p_c" stoichiometry="1.000000"/>
			<speciesReference species="M_h2o_c" stoichiometry="1.000000"/>
			<speciesReference species="M_nad_c" stoichiometry="1.000000"/>
		</listOfReactants>
		<listOfProducts>
			<speciesReference species="M_4per_c" stoichiometry="1.000000"/>
			<speciesReference species="M_h_c" stoichiometry="2.000000"/>
			<speciesReference species="M_nadh_c" stoichiometry="1.000000"/>
		</listOfProducts>
	</reaction>
	<reaction id="R_ENO" name="R_enolase" reversible="true">
		<notes>
			<html:p>GENE_ASSOCIATION: 144</html:p>
			<html:p>PROTEIN_ASSOCIATION: Eno</html:p>
			<html:p>SUBSYSTEM: S_GlycolysisGluconeogenesis</html:p>
			<html:p>PROTEIN_CLASS: 4.2.1.11</html:p>
		</notes>
		<listOfReactants>
			<speciesReference species="M_2pg_c" stoichiometry="1.000000"/>
		</listOfReactants>
		<listOfProducts>
			<speciesReference species="M_h2o_c" stoichiometry="1.000000"/>
			<speciesReference species="M_pep_c" stoichiometry="1.000000"/>
		</listOfProducts>
	</reaction>
	<reaction id="R_EX_ac_e_" name="R_Acetate_exchange" reversible="true">
		<notes>
			<html:p>GENE_ASSOCIATION: </html:p>
			<html:p>PROTEIN_ASSOCIATION: </html:p>
			<html:p>SUBSYSTEM: S_</html:p>
			<html:p>PROTEIN_CLASS: </html:p>
		</notes>
		<listOfReactants>
			<speciesReference species="M_ac_e" stoichiometry="1.000000"/>
		</listOfReactants>
		<listOfProducts>
			<speciesReference species="M_ac_b" stoichiometry="1.000000"/>
		</listOfProducts>
	</reaction>
	<reaction id="R_EX_antim_e_" name="R_Antimonite_exchange" reversible="true">
		<notes>
			<html:p>GENE_ASSOCIATION: </html:p>
			<html:p>PROTEIN_ASSOCIATION: </html:p>
			<html:p>SUBSYSTEM: S_</html:p>
			<html:p>PROTEIN_CLASS: </html:p>
		</notes>
		<listOfReactants>
			<speciesReference species="M_antim_e" stoichiometry="1.000000"/>
		</listOfReactants>
		<listOfProducts>
			<speciesReference species="M_antim_b" stoichiometry="1.000000"/>
		</listOfProducts>
	</reaction>
	<reaction id="R_EX_arsna_e_" name="R_Arsenate_exchange" reversible="true">
		<notes>
			<html:p>GENE_ASSOCIATION: </html:p>
			<html:p>PROTEIN_ASSOCIATION: </html:p>
			<html:p>SUBSYSTEM: S_</html:p>
			<html:p>PROTEIN_CLASS: </html:p>
		</notes>
		<listOfReactants>
			<speciesReference species="M_arsna_e" stoichiometry="1.000000"/>
		</listOfReactants>
		<listOfProducts>
			<speciesReference species="M_arsna_b" stoichiometry="1.000000"/>
		</listOfProducts>
	</reaction>
	<reaction id="R_EX_arsni2_e_" name="R_arsenite_exchange" reversible="true">
		<notes>
			<html:p>GENE_ASSOCIATION: </html:p>
			<html:p>PROTEIN_ASSOCIATION: </html:p>
			<html:p>SUBSYSTEM: S_</html:p>
			<html:p>PROTEIN_CLASS: </html:p>
		</notes>
		<listOfReactants>
			<speciesReference species="M_arsni2_e" stoichiometry="1.000000"/>
		</listOfReactants>
		<listOfProducts>
			<speciesReference species="M_arsni2_b" stoichiometry="1.000000"/>
		</listOfProducts>
	</reaction>
	<reaction id="R_EX_cbl1_e_" name="R_Cob_I_alamin_exchange" reversible="true">
		<notes>
			<html:p>GENE_ASSOCIATION: </html:p>
			<html:p>PROTEIN_ASSOCIATION: </html:p>
			<html:p>SUBSYSTEM: S_</html:p>
			<html:p>PROTEIN_CLASS: </html:p>
		</notes>
		<listOfReactants>
			<speciesReference species="M_cbl1_e" stoichiometry="1.000000"/>
		</listOfReactants>
		<listOfProducts>
			<speciesReference species="M_cbl1_b" stoichiometry="1.000000"/>
		</listOfProducts>
	</reaction>
	<reaction id="R_EX_cit_e_" name="R_Citrate_exchange" reversible="true">
		<notes>
			<html:p>GENE_ASSOCIATION: </html:p>
			<html:p>PROTEIN_ASSOCIATION: </html:p>
			<html:p>SUBSYSTEM: S_</html:p>
			<html:p>PROTEIN_CLASS: </html:p>
		</notes>
		<listOfReactants>
			<speciesReference species="M_cit_e" stoichiometry="1.000000"/>
		</listOfReactants>
		<listOfProducts>
			<speciesReference species="M_cit_b" stoichiometry="1.000000"/>
		</listOfProducts>
	</reaction>
	<reaction id="R_EX_cl_e_" name="R_Chloride_exchange" reversible="true">
		<notes>
			<html:p>GENE_ASSOCIATION: </html:p>
			<html:p>PROTEIN_ASSOCIATION: </html:p>
			<html:p>SUBSYSTEM: S_</html:p>
			<html:p>PROTEIN_CLASS: </html:p>
		</notes>
		<listOfReactants>
			<speciesReference species="M_cl_e" stoichiometry="1.000000"/>
		</listOfReactants>
		<listOfProducts>
			<speciesReference species="M_cl_b" stoichiometry="1.000000"/>
		</listOfProducts>
	</reaction>
	<reaction id="R_EX_co2_e_" name="R_CO2_exchange" reversible="true">
		<notes>
			<html:p>GENE_ASSOCIATION: </html:p>
			<html:p>PROTEIN_ASSOCIATION: </html:p>
			<html:p>SUBSYSTEM: S_</html:p>
			<html:p>PROTEIN_CLASS: </html:p>
		</notes>
		<listOfReactants>
			<speciesReference species="M_co2_e" stoichiometry="1.000000"/>
		</listOfReactants>
		<listOfProducts>
			<speciesReference species="M_co2_b" stoichiometry="1.000000"/>
		</listOfProducts>
	</reaction>
	<reaction id="R_EX_cobalt2_e_" name="R_Co2_exchange" reversible="true">
		<notes>
			<html:p>GENE_ASSOCIATION: </html:p>
			<html:p>PROTEIN_ASSOCIATION: </html:p>
			<html:p>SUBSYSTEM: S_</html:p>
			<html:p>PROTEIN_CLASS: </html:p>
		</notes>
		<listOfReactants>
			<speciesReference species="M_cobalt2_e" stoichiometry="1.000000"/>
		</listOfReactants>
		<listOfProducts>
			<speciesReference species="M_cobalt2_b" stoichiometry="1.000000"/>
		</listOfProducts>
	</reaction>
	<reaction id="R_EX_cu2_e_" name="R_Cu2_exchange" reversible="true">
		<notes>
			<html:p>GENE_ASSOCIATION: </html:p>
			<html:p>PROTEIN_ASSOCIATION: </html:p>
			<html:p>SUBSYSTEM: S_</html:p>
			<html:p>PROTEIN_CLASS: </html:p>
		</notes>
		<listOfReactants>
			<speciesReference species="M_cu2_e" stoichiometry="1.000000"/>
		</listOfReactants>
		<listOfProducts>
			<speciesReference species="M_cu2_b" stoichiometry="1.000000"/>
		</listOfProducts>
	</reaction>
	<reaction id="R_EX_dcb_e_" name="R_1_4_Dichlorobenzene__para_Dichlorobenzene__exchange" reversible="true">
		<notes>
			<html:p>GENE_ASSOCIATION: </html:p>
			<html:p>PROTEIN_ASSOCIATION: </html:p>
			<html:p>SUBSYSTEM: S_</html:p>
			<html:p>PROTEIN_CLASS: </html:p>
		</notes>
		<listOfReactants>
			<speciesReference species="M_dcb_e" stoichiometry="1.000000"/>
		</listOfReactants>
		<listOfProducts>
			<speciesReference species="M_dcb_b" stoichiometry="1.000000"/>
		</listOfProducts>
	</reaction>
	<reaction id="R_EX_etl_e_" name="R_Ethylene_exchange" reversible="true">
		<notes>
			<html:p>GENE_ASSOCIATION: </html:p>
			<html:p>PROTEIN_ASSOCIATION: </html:p>
			<html:p>SUBSYSTEM: S_</html:p>
			<html:p>PROTEIN_CLASS: </html:p>
		</notes>
		<listOfReactants>
			<speciesReference species="M_etl_e" stoichiometry="1.000000"/>
		</listOfReactants>
		<listOfProducts>
			<speciesReference species="M_etl_b" stoichiometry="1.000000"/>
		</listOfProducts>
	</reaction>
	<reaction id="R_EX_fe2_e_" name="R_Fe2_exchange" reversible="true">
		<notes>
			<html:p>GENE_ASSOCIATION: </html:p>
			<html:p>PROTEIN_ASSOCIATION: </html:p>
			<html:p>SUBSYSTEM: S_</html:p>
			<html:p>PROTEIN_CLASS: </html:p>
		</notes>
		<listOfReactants>
			<speciesReference species="M_fe2_e" stoichiometry="1.000000"/>
		</listOfReactants>
		<listOfProducts>
			<speciesReference species="M_fe2_b" stoichiometry="1.000000"/>
		</listOfProducts>
	</reaction>
	<reaction id="R_EX_gln_L_e_" name="R_L_Glutamine_exchange" reversible="true">
		<notes>
			<html:p>GENE_ASSOCIATION: </html:p>
			<html:p>PROTEIN_ASSOCIATION: </html:p>
			<html:p>SUBSYSTEM: S_</html:p>
			<html:p>PROTEIN_CLASS: </html:p>
		</notes>
		<listOfReactants>
			<speciesReference species="M_gln_L_e" stoichiometry="1.000000"/>
		</listOfReactants>
		<listOfProducts>
			<speciesReference species="M_gln_L_b" stoichiometry="1.000000"/>
		</listOfProducts>
	</reaction>
	<reaction id="R_EX_glyb_e_" name="R_Glycine_betaine_exchange" reversible="true">
		<notes>
			<html:p>GENE_ASSOCIATION: </html:p>
			<html:p>PROTEIN_ASSOCIATION: </html:p>
			<html:p>SUBSYSTEM: S_</html:p>
			<html:p>PROTEIN_CLASS: </html:p>
		</notes>
		<listOfReactants>
			<speciesReference species="M_glyb_e" stoichiometry="1.000000"/>
		</listOfReactants>
		<listOfProducts>
			<speciesReference species="M_glyb_b" stoichiometry="1.000000"/>
		</listOfProducts>
	</reaction>
	<reaction id="R_EX_h2_e_" name="R_H2_exchange" reversible="true">
		<notes>
			<html:p>GENE_ASSOCIATION: </html:p>
			<html:p>PROTEIN_ASSOCIATION: </html:p>
			<html:p>SUBSYSTEM: S_</html:p>
			<html:p>PROTEIN_CLASS: </html:p>
		</notes>
		<listOfReactants>
			<speciesReference species="M_h2_e" stoichiometry="1.000000"/>
		</listOfReactants>
		<listOfProducts>
			<speciesReference species="M_h2_b" stoichiometry="1.000000"/>
		</listOfProducts>
	</reaction>
	<reaction id="R_EX_h2o_e_" name="R_H2O_exchange" reversible="true">
		<notes>
			<html:p>GENE_ASSOCIATION: </html:p>
			<html:p>PROTEIN_ASSOCIATION: </html:p>
			<html:p>SUBSYSTEM: S_</html:p>
			<html:p>PROTEIN_CLASS: </html:p>
		</notes>
		<listOfReactants>
			<speciesReference species="M_h2o_e" stoichiometry="1.000000"/>
		</listOfReactants>
		<listOfProducts>
			<speciesReference species="M_h2o_b" stoichiometry="1.000000"/>
		</listOfProducts>
	</reaction>
	<reaction id="R_EX_h_e_" name="R_H_exchange" reversible="true">
		<notes>
			<html:p>GENE_ASSOCIATION: </html:p>
			<html:p>PROTEIN_ASSOCIATION: </html:p>
			<html:p>SUBSYSTEM: S_</html:p>
			<html:p>PROTEIN_CLASS: </html:p>
		</notes>
		<listOfReactants>
			<speciesReference species="M_h_e" stoichiometry="1.000000"/>
		</listOfReactants>
		<listOfProducts>
			<speciesReference species="M_h_b" stoichiometry="1.000000"/>
		</listOfProducts>
	</reaction>
	<reaction id="R_EX_hcb_e_" name="R_Hexachlorobenzene_exchange" reversible="true">
		<notes>
			<html:p>GENE_ASSOCIATION: </html:p>
			<html:p>PROTEIN_ASSOCIATION: </html:p>
			<html:p>SUBSYSTEM: S_</html:p>
			<html:p>PROTEIN_CLASS: </html:p>
		</notes>
		<listOfReactants>
			<speciesReference species="M_hcb_e" stoichiometry="1.000000"/>
		</listOfReactants>
		<listOfProducts>
			<speciesReference species="M_hcb_b" stoichiometry="1.000000"/>
		</listOfProducts>
	</reaction>
	<reaction id="R_EX_ile_L_e_" name="R_L_Isoleucine_exchange" reversible="true">
		<notes>
			<html:p>GENE_ASSOCIATION: </html:p>
			<html:p>PROTEIN_ASSOCIATION: </html:p>
			<html:p>SUBSYSTEM: S_</html:p>
			<html:p>PROTEIN_CLASS: </html:p>
		</notes>
		<listOfReactants>
			<speciesReference species="M_ile_L_e" stoichiometry="1.000000"/>
		</listOfReactants>
		<listOfProducts>
			<speciesReference species="M_ile_L_b" stoichiometry="1.000000"/>
		</listOfProducts>
	</reaction>
	<reaction id="R_EX_k_e_" name="R_K_exchange" reversible="true">
		<notes>
			<html:p>GENE_ASSOCIATION: </html:p>
			<html:p>PROTEIN_ASSOCIATION: </html:p>
			<html:p>SUBSYSTEM: S_</html:p>
			<html:p>PROTEIN_CLASS: </html:p>
		</notes>
		<listOfReactants>
			<speciesReference species="M_k_e" stoichiometry="1.000000"/>
		</listOfReactants>
		<listOfProducts>
			<speciesReference species="M_k_b" stoichiometry="1.000000"/>
		</listOfProducts>
	</reaction>
	<reaction id="R_EX_leu_L_e_" name="R_L_Leucine_exchange" reversible="true">
		<notes>
			<html:p>GENE_ASSOCIATION: </html:p>
			<html:p>PROTEIN_ASSOCIATION: </html:p>
			<html:p>SUBSYSTEM: S_</html:p>
			<html:p>PROTEIN_CLASS: </html:p>
		</notes>
		<listOfReactants>
			<speciesReference species="M_leu_L_e" stoichiometry="1.000000"/>
		</listOfReactants>
		<listOfProducts>
			<speciesReference species="M_leu_L_b" stoichiometry="1.000000"/>
		</listOfProducts>
	</reaction>
	<reaction id="R_EX_mg2_e_" name="R_Mg_exchange" reversible="true">
		<notes>
			<html:p>GENE_ASSOCIATION: </html:p>
			<html:p>PROTEIN_ASSOCIATION: </html:p>
			<html:p>SUBSYSTEM: S_</html:p>
			<html:p>PROTEIN_CLASS: </html:p>
		</notes>
		<listOfReactants>
			<speciesReference species="M_mg2_e" stoichiometry="1.000000"/>
		</listOfReactants>
		<listOfProducts>
			<speciesReference species="M_mg2_b" stoichiometry="1.000000"/>
		</listOfProducts>
	</reaction>
	<reaction id="R_EX_mn2_e_" name="R_Mn2_exchange" reversible="true">
		<notes>
			<html:p>GENE_ASSOCIATION: </html:p>
			<html:p>PROTEIN_ASSOCIATION: </html:p>
			<html:p>SUBSYSTEM: S_</html:p>
			<html:p>PROTEIN_CLASS: </html:p>
		</notes>
		<listOfReactants>
			<speciesReference species="M_mn2_e" stoichiometry="1.000000"/>
		</listOfReactants>
		<listOfProducts>
			<speciesReference species="M_mn2_b" stoichiometry="1.000000"/>
		</listOfProducts>
	</reaction>
	<reaction id="R_EX_mobd_e_" name="R_Molybdate_exchange" reversible="true">
		<notes>
			<html:p>GENE_ASSOCIATION: </html:p>
			<html:p>PROTEIN_ASSOCIATION: </html:p>
			<html:p>SUBSYSTEM: S_</html:p>
			<html:p>PROTEIN_CLASS: </html:p>
		</notes>
		<listOfReactants>
			<speciesReference species="M_mobd_e" stoichiometry="1.000000"/>
		</listOfReactants>
		<listOfProducts>
			<speciesReference species="M_mobd_b" stoichiometry="1.000000"/>
		</listOfProducts>
	</reaction>
	<reaction id="R_EX_n2_e_" name="R_N2_exchange" reversible="true">
		<notes>
			<html:p>GENE_ASSOCIATION: </html:p>
			<html:p>PROTEIN_ASSOCIATION: </html:p>
			<html:p>SUBSYSTEM: S_</html:p>
			<html:p>PROTEIN_CLASS: </html:p>
		</notes>
		<listOfReactants>
			<speciesReference species="M_n2_e" stoichiometry="1.000000"/>
		</listOfReactants>
		<listOfProducts>
			<speciesReference species="M_n2_b" stoichiometry="1.000000"/>
		</listOfProducts>
	</reaction>
	<reaction id="R_EX_nh4_e_" name="R_Ammonium_exchange" reversible="true">
		<notes>
			<html:p>GENE_ASSOCIATION: </html:p>
			<html:p>PROTEIN_ASSOCIATION: </html:p>
			<html:p>SUBSYSTEM: S_</html:p>
			<html:p>PROTEIN_CLASS: </html:p>
		</notes>
		<listOfReactants>
			<speciesReference species="M_nh4_e" stoichiometry="1.000000"/>
		</listOfReactants>
		<listOfProducts>
			<speciesReference species="M_nh4_b" stoichiometry="1.000000"/>
		</listOfProducts>
	</reaction>
	<reaction id="R_EX_ni2_e_" name="R_Ni2_exchange" reversible="true">
		<notes>
			<html:p>GENE_ASSOCIATION: </html:p>
			<html:p>PROTEIN_ASSOCIATION: </html:p>
			<html:p>SUBSYSTEM: S_</html:p>
			<html:p>PROTEIN_CLASS: </html:p>
		</notes>
		<listOfReactants>
			<speciesReference species="M_ni2_e" stoichiometry="1.000000"/>
		</listOfReactants>
		<listOfProducts>
			<speciesReference species="M_ni2_b" stoichiometry="1.000000"/>
		</listOfProducts>
	</reaction>
	<reaction id="R_EX_pce_e_" name="R_Tetrchloroethene_exchange" reversible="true">
		<notes>
			<html:p>GENE_ASSOCIATION: </html:p>
			<html:p>PROTEIN_ASSOCIATION: </html:p>
			<html:p>SUBSYSTEM: S_</html:p>
			<html:p>PROTEIN_CLASS: </html:p>
		</notes>
		<listOfReactants>
			<speciesReference species="M_pce_e" stoichiometry="1.000000"/>
		</listOfReactants>
		<listOfProducts>
			<speciesReference species="M_pce_b" stoichiometry="1.000000"/>
		</listOfProducts>
	</reaction>
	<reaction id="R_EX_pi_e_" name="R_Phosphate_exchange" reversible="true">
		<notes>
			<html:p>GENE_ASSOCIATION: </html:p>
			<html:p>PROTEIN_ASSOCIATION: </html:p>
			<html:p>SUBSYSTEM: S_</html:p>
			<html:p>PROTEIN_CLASS: </html:p>
		</notes>
		<listOfReactants>
			<speciesReference species="M_pi_e" stoichiometry="1.000000"/>
		</listOfReactants>
		<listOfProducts>
			<speciesReference species="M_pi_b" stoichiometry="1.000000"/>
		</listOfProducts>
	</reaction>
	<reaction id="R_EX_pro_L_e_" name="R_L_Proline_exchange" reversible="true">
		<notes>
			<html:p>GENE_ASSOCIATION: </html:p>
			<html:p>PROTEIN_ASSOCIATION: </html:p>
			<html:p>SUBSYSTEM: S_</html:p>
			<html:p>PROTEIN_CLASS: </html:p>
		</notes>
		<listOfReactants>
			<speciesReference species="M_pro_L_e" stoichiometry="1.000000"/>
		</listOfReactants>
		<listOfProducts>
			<speciesReference species="M_pro_L_b" stoichiometry="1.000000"/>
		</listOfProducts>
	</reaction>
	<reaction id="R_EX_so4_e_" name="R_Sulfate_exchange" reversible="true">
		<notes>
			<html:p>GENE_ASSOCIATION: </html:p>
			<html:p>PROTEIN_ASSOCIATION: </html:p>
			<html:p>SUBSYSTEM: S_</html:p>
			<html:p>PROTEIN_CLASS: </html:p>
		</notes>
		<listOfReactants>
			<speciesReference species="M_so4_e" stoichiometry="1.000000"/>
		</listOfReactants>
		<listOfProducts>
			<speciesReference species="M_so4_b" stoichiometry="1.000000"/>
		</listOfProducts>
	</reaction>
	<reaction id="R_EX_tsul_e_" name="R_Thiosulfate_exchange" reversible="true">
		<notes>
			<html:p>GENE_ASSOCIATION: </html:p>
			<html:p>PROTEIN_ASSOCIATION: </html:p>
			<html:p>SUBSYSTEM: S_</html:p>
			<html:p>PROTEIN_CLASS: </html:p>
		</notes>
		<listOfReactants>
			<speciesReference species="M_tsul_e" stoichiometry="1.000000"/>
		</listOfReactants>
		<listOfProducts>
			<speciesReference species="M_tsul_b" stoichiometry="1.000000"/>
		</listOfProducts>
	</reaction>
	<reaction id="R_EX_val_L_e_" name="R_L_Valine_exchange" reversible="true">
		<notes>
			<html:p>GENE_ASSOCIATION: </html:p>
			<html:p>PROTEIN_ASSOCIATION: </html:p>
			<html:p>SUBSYSTEM: S_</html:p>
			<html:p>PROTEIN_CLASS: </html:p>
		</notes>
		<listOfReactants>
			<speciesReference species="M_val_L_e" stoichiometry="1.000000"/>
		</listOfReactants>
		<listOfProducts>
			<speciesReference species="M_val_L_b" stoichiometry="1.000000"/>
		</listOfProducts>
	</reaction>
	<reaction id="R_EX_zn2_e_" name="R_Zinc_exchange" reversible="true">
		<notes>
			<html:p>GENE_ASSOCIATION: </html:p>
			<html:p>PROTEIN_ASSOCIATION: </html:p>
			<html:p>SUBSYSTEM: S_</html:p>
			<html:p>PROTEIN_CLASS: </html:p>
		</notes>
		<listOfReactants>
			<speciesReference species="M_zn2_e" stoichiometry="1.000000"/>
		</listOfReactants>
		<listOfProducts>
			<speciesReference species="M_zn2_b" stoichiometry="1.000000"/>
		</listOfProducts>
	</reaction>
	<reaction id="R_F1PK" name="R_fructose_1_phosphate_kinase" reversible="false">
		<notes>
			<html:p>GENE_ASSOCIATION: 355</html:p>
			<html:p>PROTEIN_ASSOCIATION: FruK</html:p>
			<html:p>SUBSYSTEM: S_Energy_Metabolism</html:p>
			<html:p>PROTEIN_CLASS: 2.7.1.56</html:p>
		</notes>
		<listOfReactants>
			<speciesReference species="M_atp_c" stoichiometry="1.000000"/>
			<speciesReference species="M_f1p_c" stoichiometry="1.000000"/>
		</listOfReactants>
		<listOfProducts>
			<speciesReference species="M_adp_c" stoichiometry="1.000000"/>
			<speciesReference species="M_fdp_c" stoichiometry="1.000000"/>
			<speciesReference species="M_h_c" stoichiometry="1.000000"/>
		</listOfProducts>
	</reaction>
	<reaction id="R_FA120ACPH" name="R_fatty_acyl_ACP_hydrolase" reversible="true">
		<notes>
			<html:p>GENE_ASSOCIATION: 339</html:p>
			<html:p>PROTEIN_ASSOCIATION: FatB</html:p>
			<html:p>SUBSYSTEM: S_Lipid_Metabolism</html:p>
			<html:p>PROTEIN_CLASS: 3.1.2.14</html:p>
		</notes>
		<listOfReactants>
			<speciesReference species="M_ddcaACP_c" stoichiometry="1.000000"/>
			<speciesReference species="M_h2o_c" stoichiometry="1.000000"/>
		</listOfReactants>
		<listOfProducts>
			<speciesReference species="M_ACP_c" stoichiometry="1.000000"/>
			<speciesReference species="M_ddca_c" stoichiometry="1.000000"/>
			<speciesReference species="M_h_c" stoichiometry="1.000000"/>
		</listOfProducts>
	</reaction>
	<reaction id="R_FA140ACPH" name="R_fatty_acyl_ACP_hydrolase" reversible="true">
		<notes>
			<html:p>GENE_ASSOCIATION: 339</html:p>
			<html:p>PROTEIN_ASSOCIATION: FatB</html:p>
			<html:p>SUBSYSTEM: S_Lipid_Metabolism</html:p>
			<html:p>PROTEIN_CLASS: 3.1.2.14</html:p>
		</notes>
		<listOfReactants>
			<speciesReference species="M_h2o_c" stoichiometry="1.000000"/>
			<speciesReference species="M_myrsACP_c" stoichiometry="1.000000"/>
		</listOfReactants>
		<listOfProducts>
			<speciesReference species="M_ACP_c" stoichiometry="1.000000"/>
			<speciesReference species="M_h_c" stoichiometry="1.000000"/>
			<speciesReference species="M_ttdca_c" stoichiometry="1.000000"/>
		</listOfProducts>
	</reaction>
	<reaction id="R_FA160ACPH" name="R_fatty_acyl_ACP_hydrolase" reversible="true">
		<notes>
			<html:p>GENE_ASSOCIATION: 339</html:p>
			<html:p>PROTEIN_ASSOCIATION: FatB</html:p>
			<html:p>SUBSYSTEM: S_Lipid_Metabolism</html:p>
			<html:p>PROTEIN_CLASS: 3.1.2.14</html:p>
		</notes>
		<listOfReactants>
			<speciesReference species="M_h2o_c" stoichiometry="1.000000"/>
			<speciesReference species="M_palmACP_c" stoichiometry="1.000000"/>
		</listOfReactants>
		<listOfProducts>
			<speciesReference species="M_ACP_c" stoichiometry="1.000000"/>
			<speciesReference species="M_h_c" stoichiometry="1.000000"/>
			<speciesReference species="M_hdca_c" stoichiometry="1.000000"/>
		</listOfProducts>
	</reaction>
	<reaction id="R_FA180ACPH" name="R_fatty_acyl_ACP_hydrolase" reversible="true">
		<notes>
			<html:p>GENE_ASSOCIATION: 339</html:p>
			<html:p>PROTEIN_ASSOCIATION: FatB</html:p>
			<html:p>SUBSYSTEM: S_Lipid_Metabolism</html:p>
			<html:p>PROTEIN_CLASS: 3.1.2.14</html:p>
		</notes>
		<listOfReactants>
			<speciesReference species="M_h2o_c" stoichiometry="1.000000"/>
			<speciesReference species="M_ocdACP_c" stoichiometry="1.000000"/>
		</listOfReactants>
		<listOfProducts>
			<speciesReference species="M_ACP_c" stoichiometry="1.000000"/>
			<speciesReference species="M_h_c" stoichiometry="1.000000"/>
			<speciesReference species="M_ocdca_c" stoichiometry="1.000000"/>
		</listOfProducts>
	</reaction>
	<reaction id="R_FA200ACPH" name="R_fatty_acyl_ACP_hydrolase" reversible="true">
		<notes>
			<html:p>GENE_ASSOCIATION: 339</html:p>
			<html:p>PROTEIN_ASSOCIATION: FatB</html:p>
			<html:p>SUBSYSTEM: S_Lipid_Metabolism</html:p>
			<html:p>PROTEIN_CLASS: 3.1.2.14</html:p>
		</notes>
		<listOfReactants>
			<speciesReference species="M_h2o_c" stoichiometry="1.000000"/>
			<speciesReference species="M_icsACP_c" stoichiometry="1.000000"/>
		</listOfReactants>
		<listOfProducts>
			<speciesReference species="M_ACP_c" stoichiometry="1.000000"/>
			<speciesReference species="M_h_c" stoichiometry="1.000000"/>
			<speciesReference species="M_icsa_c" stoichiometry="1.000000"/>
		</listOfProducts>
	</reaction>
	<reaction id="R_FACOAL120" name="R_fatty_acid__CoA_ligase__dodecanoate_" reversible="true">
		<notes>
			<html:p>GENE_ASSOCIATION: ( 419  or  268  or  286 )</html:p>
			<html:p>PROTEIN_ASSOCIATION: FadD</html:p>
			<html:p>SUBSYSTEM: S_Lipid_Metabolism</html:p>
			<html:p>PROTEIN_CLASS: 6.2.1.3</html:p>
		</notes>
		<listOfReactants>
			<speciesReference species="M_atp_c" stoichiometry="1.000000"/>
			<speciesReference species="M_coa_c" stoichiometry="1.000000"/>
			<speciesReference species="M_ddca_c" stoichiometry="1.000000"/>
		</listOfReactants>
		<listOfProducts>
			<speciesReference species="M_amp_c" stoichiometry="1.000000"/>
			<speciesReference species="M_ddcoa_c" stoichiometry="1.000000"/>
			<speciesReference species="M_ppi_c" stoichiometry="1.000000"/>
		</listOfProducts>
	</reaction>
	<reaction id="R_FACOAL140" name="R_fatty_acid__CoA_ligase__tetradecanoate_" reversible="true">
		<notes>
			<html:p>GENE_ASSOCIATION: ( 419  or  268  or  286 )</html:p>
			<html:p>PROTEIN_ASSOCIATION: FadD</html:p>
			<html:p>SUBSYSTEM: S_Lipid_Metabolism</html:p>
			<html:p>PROTEIN_CLASS: 6.2.1.3</html:p>
		</notes>
		<listOfReactants>
			<speciesReference species="M_atp_c" stoichiometry="1.000000"/>
			<speciesReference species="M_coa_c" stoichiometry="1.000000"/>
			<speciesReference species="M_ttdca_c" stoichiometry="1.000000"/>
		</listOfReactants>
		<listOfProducts>
			<speciesReference species="M_amp_c" stoichiometry="1.000000"/>
			<speciesReference species="M_ppi_c" stoichiometry="1.000000"/>
			<speciesReference species="M_tdcoa_c" stoichiometry="1.000000"/>
		</listOfProducts>
	</reaction>
	<reaction id="R_FACOAL160" name="R_fatty_acid__CoA_ligase__hexadecanoate_" reversible="true">
		<notes>
			<html:p>GENE_ASSOCIATION: ( 419  or  268  or  286 )</html:p>
			<html:p>PROTEIN_ASSOCIATION: FadD</html:p>
			<html:p>SUBSYSTEM: S_Lipid_Metabolism</html:p>
			<html:p>PROTEIN_CLASS: 6.2.1.3</html:p>
		</notes>
		<listOfReactants>
			<speciesReference species="M_atp_c" stoichiometry="1.000000"/>
			<speciesReference species="M_coa_c" stoichiometry="1.000000"/>
			<speciesReference species="M_hdca_c" stoichiometry="1.000000"/>
		</listOfReactants>
		<listOfProducts>
			<speciesReference species="M_amp_c" stoichiometry="1.000000"/>
			<speciesReference species="M_pmtcoa_c" stoichiometry="1.000000"/>
			<speciesReference species="M_ppi_c" stoichiometry="1.000000"/>
		</listOfProducts>
	</reaction>
	<reaction id="R_FACOAL170_ISO_" name="R_fatty_acid__CoA_ligase__Iso_C170_" reversible="true">
		<notes>
			<html:p>GENE_ASSOCIATION: ( 419  or  268  or  286 )</html:p>
			<html:p>PROTEIN_ASSOCIATION: FadD</html:p>
			<html:p>SUBSYSTEM: S_Lipid_Metabolism</html:p>
			<html:p>PROTEIN_CLASS: 6.2.1.3</html:p>
		</notes>
		<listOfReactants>
			<speciesReference species="M_atp_c" stoichiometry="1.000000"/>
			<speciesReference species="M_coa_c" stoichiometry="1.000000"/>
			<speciesReference species="M_fa11_c" stoichiometry="1.000000"/>
		</listOfReactants>
		<listOfProducts>
			<speciesReference species="M_amp_c" stoichiometry="1.000000"/>
			<speciesReference species="M_fa11coa_c" stoichiometry="1.000000"/>
			<speciesReference species="M_ppi_c" stoichiometry="1.000000"/>
		</listOfProducts>
	</reaction>
	<reaction id="R_FACOAL180" name="R_fatty_acid__CoA_ligase__octadecanoate_" reversible="true">
		<notes>
			<html:p>GENE_ASSOCIATION: ( 419  or  268  or  286 )</html:p>
			<html:p>PROTEIN_ASSOCIATION: FadD</html:p>
			<html:p>SUBSYSTEM: S_Lipid_Metabolism</html:p>
			<html:p>PROTEIN_CLASS: 6.2.1.3</html:p>
		</notes>
		<listOfReactants>
			<speciesReference species="M_atp_c" stoichiometry="1.000000"/>
			<speciesReference species="M_coa_c" stoichiometry="1.000000"/>
			<speciesReference species="M_ocdca_c" stoichiometry="1.000000"/>
		</listOfReactants>
		<listOfProducts>
			<speciesReference species="M_amp_c" stoichiometry="1.000000"/>
			<speciesReference species="M_ppi_c" stoichiometry="1.000000"/>
			<speciesReference species="M_strcoa_c" stoichiometry="1.000000"/>
		</listOfProducts>
	</reaction>
	<reaction id="R_FACOAL181" name="R_fatty_acid__CoA_ligase__octadecenoate_" reversible="true">
		<notes>
			<html:p>GENE_ASSOCIATION: ( 419  or  268  or  286 )</html:p>
			<html:p>PROTEIN_ASSOCIATION: FadD</html:p>
			<html:p>SUBSYSTEM: S_Lipid_Metabolism</html:p>
			<html:p>PROTEIN_CLASS: 6.2.1.3</html:p>
		</notes>
		<listOfReactants>
			<speciesReference species="M_atp_c" stoichiometry="1.000000"/>
			<speciesReference species="M_coa_c" stoichiometry="1.000000"/>
			<speciesReference species="M_ocdcea_c" stoichiometry="1.000000"/>
		</listOfReactants>
		<listOfProducts>
			<speciesReference species="M_amp_c" stoichiometry="1.000000"/>
			<speciesReference species="M_odecoa_c" stoichiometry="1.000000"/>
			<speciesReference species="M_ppi_c" stoichiometry="1.000000"/>
		</listOfProducts>
	</reaction>
	<reaction id="R_FACOAL200" name="R_fatty_acid__CoA_ligase__icosanoate_" reversible="true">
		<notes>
			<html:p>GENE_ASSOCIATION: ( 419  or  268  or  286 )</html:p>
			<html:p>PROTEIN_ASSOCIATION: FadD</html:p>
			<html:p>SUBSYSTEM: S_Lipid_Metabolism</html:p>
			<html:p>PROTEIN_CLASS: 6.2.1.3</html:p>
		</notes>
		<listOfReactants>
			<speciesReference species="M_atp_c" stoichiometry="1.000000"/>
			<speciesReference species="M_coa_c" stoichiometry="1.000000"/>
			<speciesReference species="M_icsa_c" stoichiometry="1.000000"/>
		</listOfReactants>
		<listOfProducts>
			<speciesReference species="M_amp_c" stoichiometry="1.000000"/>
			<speciesReference species="M_icscoa_c" stoichiometry="1.000000"/>
			<speciesReference species="M_ppi_c" stoichiometry="1.000000"/>
		</listOfProducts>
	</reaction>
	<reaction id="R_FBA" name="R_fructose_bisphosphate_aldolase" reversible="true">
		<notes>
			<html:p>GENE_ASSOCIATION: 354</html:p>
			<html:p>PROTEIN_ASSOCIATION: Fba</html:p>
			<html:p>SUBSYSTEM: S_GlycolysisGluconeogenesis</html:p>
			<html:p>PROTEIN_CLASS: 4.1.2.13</html:p>
		</notes>
		<listOfReactants>
			<speciesReference species="M_fdp_c" stoichiometry="1.000000"/>
		</listOfReactants>
		<listOfProducts>
			<speciesReference species="M_dhap_c" stoichiometry="1.000000"/>
			<speciesReference species="M_g3p_c" stoichiometry="1.000000"/>
		</listOfProducts>
	</reaction>
	<reaction id="R_FBP" name="R_fructose_bisphosphatase" reversible="false">
		<notes>
			<html:p>GENE_ASSOCIATION: 327</html:p>
			<html:p>PROTEIN_ASSOCIATION: Fbp</html:p>
			<html:p>SUBSYSTEM: S_GlycolysisGluconeogenesis</html:p>
			<html:p>PROTEIN_CLASS: 3.1.3.11</html:p>
		</notes>
		<listOfReactants>
			<speciesReference species="M_fdp_c" stoichiometry="1.000000"/>
			<speciesReference species="M_h2o_c" stoichiometry="1.000000"/>
		</listOfReactants>
		<listOfProducts>
			<speciesReference species="M_f6p_c" stoichiometry="1.000000"/>
			<speciesReference species="M_pi_c" stoichiometry="1.000000"/>
		</listOfProducts>
	</reaction>
	<reaction id="R_FCLPA" name="R_L_fuculose_1_phosphate_aldolase" reversible="true">
		<notes>
			<html:p>GENE_ASSOCIATION: 410</html:p>
			<html:p>PROTEIN_ASSOCIATION: FucA</html:p>
			<html:p>SUBSYSTEM: S_Lipid_Metabolism</html:p>
			<html:p>PROTEIN_CLASS: 4.1.2.17</html:p>
		</notes>
		<listOfReactants>
			<speciesReference species="M_fc1p_c" stoichiometry="1.000000"/>
		</listOfReactants>
		<listOfProducts>
			<speciesReference species="M_dhap_c" stoichiometry="1.000000"/>
			<speciesReference species="M_lald_L_c" stoichiometry="1.000000"/>
		</listOfProducts>
	</reaction>
	<reaction id="R_FDTS" name="R_Thymidylate_synthase__FAD_" reversible="false">
		<notes>
			<html:p>GENE_ASSOCIATION: 381</html:p>
			<html:p>PROTEIN_ASSOCIATION: ThyX</html:p>
			<html:p>SUBSYSTEM: S_Nucleotide_Metabolism</html:p>
			<html:p>PROTEIN_CLASS: </html:p>
		</notes>
		<listOfReactants>
			<speciesReference species="M_dump_c" stoichiometry="1.000000"/>
			<speciesReference species="M_fadh2_c" stoichiometry="1.000000"/>
			<speciesReference species="M_mlthf_c" stoichiometry="1.000000"/>
		</listOfReactants>
		<listOfProducts>
			<speciesReference species="M_dtmp_c" stoichiometry="1.000000"/>
			<speciesReference species="M_fad_c" stoichiometry="1.000000"/>
			<speciesReference species="M_thf_c" stoichiometry="1.000000"/>
		</listOfProducts>
	</reaction>
	<reaction id="R_FE2abc" name="R_iron__II__transport_via_ABC_system" reversible="false">
		<notes>
			<html:p>GENE_ASSOCIATION: 387</html:p>
			<html:p>PROTEIN_ASSOCIATION: FeoB1</html:p>
			<html:p>SUBSYSTEM: S_Transport</html:p>
			<html:p>PROTEIN_CLASS: </html:p>
		</notes>
		<listOfReactants>
			<speciesReference species="M_atp_c" stoichiometry="1.000000"/>
			<speciesReference species="M_h2o_c" stoichiometry="1.000000"/>
			<speciesReference species="M_fe2_e" stoichiometry="1.000000"/>
		</listOfReactants>
		<listOfProducts>
			<speciesReference species="M_adp_c" stoichiometry="1.000000"/>
			<speciesReference species="M_fe2_c" stoichiometry="1.000000"/>
			<speciesReference species="M_h_c" stoichiometry="1.000000"/>
			<speciesReference species="M_pi_c" stoichiometry="1.000000"/>
		</listOfProducts>
	</reaction>
	<reaction id="R_FMETDF" name="R_formylmethionine_deformylase" reversible="false">
		<notes>
			<html:p>GENE_ASSOCIATION: 199</html:p>
			<html:p>PROTEIN_ASSOCIATION: Def</html:p>
			<html:p>SUBSYSTEM: S_Amino_Acid_Metabolism</html:p>
			<html:p>PROTEIN_CLASS: 3.5.1.31</html:p>
		</notes>
		<listOfReactants>
			<speciesReference species="M_fmet_c" stoichiometry="1.000000"/>
			<speciesReference species="M_h2o_c" stoichiometry="1.000000"/>
		</listOfReactants>
		<listOfProducts>
			<speciesReference species="M_for_c" stoichiometry="1.000000"/>
			<speciesReference species="M_met_L_c" stoichiometry="1.000000"/>
		</listOfProducts>
	</reaction>
	<reaction id="R_FMETTRS" name="R_Methionyl_tRNA_formyltransferase" reversible="false">
		<notes>
			<html:p>GENE_ASSOCIATION: 411</html:p>
			<html:p>PROTEIN_ASSOCIATION: Fmt</html:p>
			<html:p>SUBSYSTEM: S_Amino_Acid_Metabolism</html:p>
			<html:p>PROTEIN_CLASS: 2.1.2.9</html:p>
		</notes>
		<listOfReactants>
			<speciesReference species="M_10fthf_c" stoichiometry="1.000000"/>
			<speciesReference species="M_mettrna_c" stoichiometry="1.000000"/>
		</listOfReactants>
		<listOfProducts>
			<speciesReference species="M_fmettrna_c" stoichiometry="1.000000"/>
			<speciesReference species="M_thf_c" stoichiometry="1.000000"/>
		</listOfProducts>
	</reaction>
	<reaction id="R_FMNAT" name="R_FMN_adenylyltransferase" reversible="false">
		<notes>
			<html:p>GENE_ASSOCIATION: 148</html:p>
			<html:p>PROTEIN_ASSOCIATION: RibF</html:p>
			<html:p>SUBSYSTEM: S_Cofactor_and_Prostehtic_Group_Biosynthesis</html:p>
			<html:p>PROTEIN_CLASS: 2.7.7.2</html:p>
		</notes>
		<listOfReactants>
			<speciesReference species="M_atp_c" stoichiometry="1.000000"/>
			<speciesReference species="M_fmn_c" stoichiometry="1.000000"/>
			<speciesReference species="M_h_c" stoichiometry="1.000000"/>
		</listOfReactants>
		<listOfProducts>
			<speciesReference species="M_fad_c" stoichiometry="1.000000"/>
			<speciesReference species="M_ppi_c" stoichiometry="1.000000"/>
		</listOfProducts>
	</reaction>
	<reaction id="R_FNOR2" name="R_ferredoxin_NADP_reductase" reversible="true">
		<notes>
			<html:p>GENE_ASSOCIATION: 11</html:p>
			<html:p>PROTEIN_ASSOCIATION: P_1.18.1.2</html:p>
			<html:p>SUBSYSTEM: S_Energy_Metabolism</html:p>
			<html:p>PROTEIN_CLASS: 1.18.1.2</html:p>
		</notes>
		<listOfReactants>
			<speciesReference species="M_fdred_c" stoichiometry="2.000000"/>
			<speciesReference species="M_h_c" stoichiometry="1.000000"/>
			<speciesReference species="M_nadp_c" stoichiometry="1.000000"/>
		</listOfReactants>
		<listOfProducts>
			<speciesReference species="M_fdox_c" stoichiometry="2.000000"/>
			<speciesReference species="M_nadph_c" stoichiometry="1.000000"/>
		</listOfProducts>
	</reaction>
	<reaction id="R_FRD5" name="R_succinate_dehydrogenase__menaquinone_7_" reversible="true">
		<notes>
			<html:p>GENE_ASSOCIATION: 420</html:p>
			<html:p>PROTEIN_ASSOCIATION: Frd</html:p>
			<html:p>SUBSYSTEM: S_Citrate_Cycle__TCA_</html:p>
			<html:p>PROTEIN_CLASS: 1.3.5.1</html:p>
		</notes>
		<listOfReactants>
			<speciesReference species="M_mqn7_c" stoichiometry="1.000000"/>
			<speciesReference species="M_succ_c" stoichiometry="1.000000"/>
		</listOfReactants>
		<listOfProducts>
			<speciesReference species="M_fum_c" stoichiometry="1.000000"/>
			<speciesReference species="M_mql7_c" stoichiometry="1.000000"/>
		</listOfProducts>
	</reaction>
	<reaction id="R_FRHD" name="R_Ferredoxin_hydrogenase" reversible="true">
		<notes>
			<html:p>GENE_ASSOCIATION: ( ( ( 44  and  47 )  or  37  or  187  or  243  or  488 )  or  ( ( 238  and  239  and  240  and  245  and  246 )  or  ( 20  and  21  and  22  and  23 )  or  150  or  483 ) )</html:p>
			<html:p>PROTEIN_ASSOCIATION: ( Fdx ) or ( FrdH )</html:p>
			<html:p>SUBSYSTEM: S_Energy_Metabolism</html:p>
			<html:p>PROTEIN_CLASS: 1.12.7</html:p>
		</notes>
		<listOfReactants>
			<speciesReference species="M_fdox_c" stoichiometry="2.000000"/>
			<speciesReference species="M_h2_e" stoichiometry="1.000000"/>
		</listOfReactants>
		<listOfProducts>
			<speciesReference species="M_fdred_c" stoichiometry="2.000000"/>
			<speciesReference species="M_h_e" stoichiometry="2.000000"/>
		</listOfProducts>
	</reaction>
	<reaction id="R_FRTT" name="R_farnesyltranstransferase" reversible="false">
		<notes>
			<html:p>GENE_ASSOCIATION: 67</html:p>
			<html:p>PROTEIN_ASSOCIATION: HepT</html:p>
			<html:p>SUBSYSTEM: S_Lipid_Metabolism</html:p>
			<html:p>PROTEIN_CLASS: 2.5.1.29</html:p>
		</notes>
		<listOfReactants>
			<speciesReference species="M_frdp_c" stoichiometry="1.000000"/>
			<speciesReference species="M_ipdp_c" stoichiometry="1.000000"/>
		</listOfReactants>
		<listOfProducts>
			<speciesReference species="M_ggdp_c" stoichiometry="1.000000"/>
			<speciesReference species="M_ppi_c" stoichiometry="1.000000"/>
		</listOfProducts>
	</reaction>
	<reaction id="R_FTHFD" name="R_formyltetrahydrofolate_deformylase" reversible="false">
		<notes>
			<html:p>GENE_ASSOCIATION: 329</html:p>
			<html:p>PROTEIN_ASSOCIATION: PurUec</html:p>
			<html:p>SUBSYSTEM: S_Nucleotide_Metabolism</html:p>
			<html:p>PROTEIN_CLASS: 3.5.1.10</html:p>
		</notes>
		<listOfReactants>
			<speciesReference species="M_10fthf_c" stoichiometry="1.000000"/>
			<speciesReference species="M_h2o_c" stoichiometry="1.000000"/>
		</listOfReactants>
		<listOfProducts>
			<speciesReference species="M_for_c" stoichiometry="1.000000"/>
			<speciesReference species="M_h_c" stoichiometry="1.000000"/>
			<speciesReference species="M_thf_c" stoichiometry="1.000000"/>
		</listOfProducts>
	</reaction>
	<reaction id="R_FTHFLr" name="R_formate_tetrahydrofolate_ligase" reversible="true">
		<notes>
			<html:p>GENE_ASSOCIATION: 175</html:p>
			<html:p>PROTEIN_ASSOCIATION: Fhs</html:p>
			<html:p>SUBSYSTEM: S_Amino_Acid_Metabolism</html:p>
			<html:p>PROTEIN_CLASS: 6.3.4.3</html:p>
		</notes>
		<listOfReactants>
			<speciesReference species="M_atp_c" stoichiometry="1.000000"/>
			<speciesReference species="M_for_c" stoichiometry="1.000000"/>
			<speciesReference species="M_thf_c" stoichiometry="1.000000"/>
		</listOfReactants>
		<listOfProducts>
			<speciesReference species="M_10fthf_c" stoichiometry="1.000000"/>
			<speciesReference species="M_adp_c" stoichiometry="1.000000"/>
			<speciesReference species="M_pi_c" stoichiometry="1.000000"/>
		</listOfProducts>
	</reaction>
	<reaction id="R_FUM" name="R_fumarase" reversible="true">
		<notes>
			<html:p>GENE_ASSOCIATION: ( 98  and  97 )</html:p>
			<html:p>PROTEIN_ASSOCIATION: ( FumB and TtdA )</html:p>
			<html:p>SUBSYSTEM: S_Citrate_Cycle__TCA_</html:p>
			<html:p>PROTEIN_CLASS: 4.2.1.2</html:p>
		</notes>
		<listOfReactants>
			<speciesReference species="M_fum_c" stoichiometry="1.000000"/>
			<speciesReference species="M_h2o_c" stoichiometry="1.000000"/>
		</listOfReactants>
		<listOfProducts>
			<speciesReference species="M_mal_L_c" stoichiometry="1.000000"/>
		</listOfProducts>
	</reaction>
	<reaction id="R_G1PACT" name="R_glucosamine_1_phosphate_N_acetyltransferase" reversible="false">
		<notes>
			<html:p>GENE_ASSOCIATION: ( 121  or  122 )</html:p>
			<html:p>PROTEIN_ASSOCIATION: GlmU</html:p>
			<html:p>SUBSYSTEM: S_Cell_Envelope_Biosynthesis</html:p>
			<html:p>PROTEIN_CLASS: 2.3.1.157</html:p>
		</notes>
		<listOfReactants>
			<speciesReference species="M_accoa_c" stoichiometry="1.000000"/>
			<speciesReference species="M_gam1p_c" stoichiometry="1.000000"/>
		</listOfReactants>
		<listOfProducts>
			<speciesReference species="M_acgam1p_c" stoichiometry="1.000000"/>
			<speciesReference species="M_coa_c" stoichiometry="1.000000"/>
			<speciesReference species="M_h_c" stoichiometry="1.000000"/>
		</listOfProducts>
	</reaction>
	<reaction id="R_G1PTMT" name="R_glucose_1_phosphate_thymidylyltransferase" reversible="false">
		<notes>
			<html:p>GENE_ASSOCIATION: ( 121  or  122 )</html:p>
			<html:p>PROTEIN_ASSOCIATION: RfbA</html:p>
			<html:p>SUBSYSTEM: S_Nucleotide_Metabolism</html:p>
			<html:p>PROTEIN_CLASS: 2.7.7.24</html:p>
		</notes>
		<listOfReactants>
			<speciesReference species="M_dttp_c" stoichiometry="1.000000"/>
			<speciesReference species="M_g1p_c" stoichiometry="1.000000"/>
			<speciesReference species="M_h_c" stoichiometry="1.000000"/>
		</listOfReactants>
		<listOfProducts>
			<speciesReference species="M_dtdpglc_c" stoichiometry="1.000000"/>
			<speciesReference species="M_ppi_c" stoichiometry="1.000000"/>
		</listOfProducts>
	</reaction>
	<reaction id="R_G3PD1" name="R_glycerol_3_phosphate_dehydrogenase__NAD_" reversible="true">
		<notes>
			<html:p>GENE_ASSOCIATION: 363</html:p>
			<html:p>PROTEIN_ASSOCIATION: GpsA</html:p>
			<html:p>SUBSYSTEM: S_Energy_Metabolism</html:p>
			<html:p>PROTEIN_CLASS: 1.1.1.94</html:p>
		</notes>
		<listOfReactants>
			<speciesReference species="M_glyc3p_c" stoichiometry="1.000000"/>
			<speciesReference species="M_nad_c" stoichiometry="1.000000"/>
		</listOfReactants>
		<listOfProducts>
			<speciesReference species="M_dhap_c" stoichiometry="1.000000"/>
			<speciesReference species="M_h_c" stoichiometry="1.000000"/>
			<speciesReference species="M_nadh_c" stoichiometry="1.000000"/>
		</listOfProducts>
	</reaction>
	<reaction id="R_G3PD2" name="R_glycerol_3_phosphate_dehydrogenase__NADP_" reversible="true">
		<notes>
			<html:p>GENE_ASSOCIATION: 363</html:p>
			<html:p>PROTEIN_ASSOCIATION: GpsA</html:p>
			<html:p>SUBSYSTEM: S_Energy_Metabolism</html:p>
			<html:p>PROTEIN_CLASS: 1.1.1.94</html:p>
		</notes>
		<listOfReactants>
			<speciesReference species="M_glyc3p_c" stoichiometry="1.000000"/>
			<speciesReference species="M_nadp_c" stoichiometry="1.000000"/>
		</listOfReactants>
		<listOfProducts>
			<speciesReference species="M_dhap_c" stoichiometry="1.000000"/>
			<speciesReference species="M_h_c" stoichiometry="1.000000"/>
			<speciesReference species="M_nadph_c" stoichiometry="1.000000"/>
		</listOfProducts>
	</reaction>
	<reaction id="R_G5SADs" name="R_L_glutamate_5_semialdehyde_dehydratase__spontaneous_" reversible="true">
		<notes>
			<html:p>GENE_ASSOCIATION: </html:p>
			<html:p>PROTEIN_ASSOCIATION: </html:p>
			<html:p>SUBSYSTEM: S_Amino_Acid_Metabolism</html:p>
			<html:p>PROTEIN_CLASS: </html:p>
		</notes>
		<listOfReactants>
			<speciesReference species="M_glu5sa_c" stoichiometry="1.000000"/>
		</listOfReactants>
		<listOfProducts>
			<speciesReference species="M_1pyr5c_c" stoichiometry="1.000000"/>
			<speciesReference species="M_h_c" stoichiometry="1.000000"/>
			<speciesReference species="M_h2o_c" stoichiometry="1.000000"/>
		</listOfProducts>
	</reaction>
	<reaction id="R_G5SD" name="R_glutamate_5_semialdehyde_dehydrogenase" reversible="false">
		<notes>
			<html:p>GENE_ASSOCIATION: 342</html:p>
			<html:p>PROTEIN_ASSOCIATION: ProA</html:p>
			<html:p>SUBSYSTEM: S_Amino_acid_Metabolism</html:p>
			<html:p>PROTEIN_CLASS: 1.2.1.41</html:p>
		</notes>
		<listOfReactants>
			<speciesReference species="M_glu5p_c" stoichiometry="1.000000"/>
			<speciesReference species="M_h_c" stoichiometry="1.000000"/>
			<speciesReference species="M_nadph_c" stoichiometry="1.000000"/>
		</listOfReactants>
		<listOfProducts>
			<speciesReference species="M_glu5sa_c" stoichiometry="1.000000"/>
			<speciesReference species="M_nadp_c" stoichiometry="1.000000"/>
			<speciesReference species="M_pi_c" stoichiometry="1.000000"/>
		</listOfProducts>
	</reaction>
	<reaction id="R_GALU" name="R_UTP_glucose_1_phosphate_uridylyltransferase" reversible="true">
		<notes>
			<html:p>GENE_ASSOCIATION: ( 121  or  122 )</html:p>
			<html:p>PROTEIN_ASSOCIATION: GalF</html:p>
			<html:p>SUBSYSTEM: S_Carbohydrate_Metabolism</html:p>
			<html:p>PROTEIN_CLASS: 2.7.7.9</html:p>
		</notes>
		<listOfReactants>
			<speciesReference species="M_g1p_c" stoichiometry="1.000000"/>
			<speciesReference species="M_h_c" stoichiometry="1.000000"/>
			<speciesReference species="M_utp_c" stoichiometry="1.000000"/>
		</listOfReactants>
		<listOfProducts>
			<speciesReference species="M_ppi_c" stoichiometry="1.000000"/>
			<speciesReference species="M_udpg_c" stoichiometry="1.000000"/>
		</listOfProducts>
	</reaction>
	<reaction id="R_GAPD" name="R_glyceraldehyde_3_phosphate_dehydrogenase__NAD_" reversible="true">
		<notes>
			<html:p>GENE_ASSOCIATION: 143</html:p>
			<html:p>PROTEIN_ASSOCIATION: Gap</html:p>
			<html:p>SUBSYSTEM: S_GlycolysisGluconeogenesis</html:p>
			<html:p>PROTEIN_CLASS: 1.2.1.12</html:p>
		</notes>
		<listOfReactants>
			<speciesReference species="M_g3p_c" stoichiometry="1.000000"/>
			<speciesReference species="M_nad_c" stoichiometry="1.000000"/>
			<speciesReference species="M_pi_c" stoichiometry="1.000000"/>
		</listOfReactants>
		<listOfProducts>
			<speciesReference species="M_13dpg_c" stoichiometry="1.000000"/>
			<speciesReference species="M_h_c" stoichiometry="1.000000"/>
			<speciesReference species="M_nadh_c" stoichiometry="1.000000"/>
		</listOfProducts>
	</reaction>
	<reaction id="R_GARFT" name="R_phosphoribosylglycinamide_formyltransferase" reversible="true">
		<notes>
			<html:p>GENE_ASSOCIATION: ( 329  or  179 )</html:p>
			<html:p>PROTEIN_ASSOCIATION: PurN</html:p>
			<html:p>SUBSYSTEM: S_Nucleotide_Metabolism</html:p>
			<html:p>PROTEIN_CLASS: 2.1.2.2</html:p>
		</notes>
		<listOfReactants>
			<speciesReference species="M_10fthf_c" stoichiometry="1.000000"/>
			<speciesReference species="M_gar_c" stoichiometry="1.000000"/>
		</listOfReactants>
		<listOfProducts>
			<speciesReference species="M_fgam_c" stoichiometry="1.000000"/>
			<speciesReference species="M_h_c" stoichiometry="1.000000"/>
			<speciesReference species="M_thf_c" stoichiometry="1.000000"/>
		</listOfProducts>
	</reaction>
	<reaction id="R_GCCc" name="R_glycine_cleavage_complex" reversible="false">
		<notes>
			<html:p>GENE_ASSOCIATION: 188</html:p>
			<html:p>PROTEIN_ASSOCIATION: LpdA</html:p>
			<html:p>SUBSYSTEM: S_Amino_Acid_Metabolism</html:p>
			<html:p>PROTEIN_CLASS: 1.8.1.4</html:p>
		</notes>
		<listOfReactants>
			<speciesReference species="M_dhlpro_c" stoichiometry="1.000000"/>
			<speciesReference species="M_nad_c" stoichiometry="1.000000"/>
		</listOfReactants>
		<listOfProducts>
			<speciesReference species="M_h_c" stoichiometry="1.000000"/>
			<speciesReference species="M_lpro_c" stoichiometry="1.000000"/>
			<speciesReference species="M_nadh_c" stoichiometry="1.000000"/>
		</listOfProducts>
	</reaction>
	<reaction id="R_GF6PTA" name="R_glutamine_fructose_6_phosphate_transaminase" reversible="false">
		<notes>
			<html:p>GENE_ASSOCIATION: 123</html:p>
			<html:p>PROTEIN_ASSOCIATION: GlmS</html:p>
			<html:p>SUBSYSTEM: S_Cell_Envelope_Biosynthesis</html:p>
			<html:p>PROTEIN_CLASS: 2.6.1.16</html:p>
		</notes>
		<listOfReactants>
			<speciesReference species="M_f6p_c" stoichiometry="1.000000"/>
			<speciesReference species="M_gln_L_c" stoichiometry="1.000000"/>
		</listOfReactants>
		<listOfProducts>
			<speciesReference species="M_gam6p_c" stoichiometry="1.000000"/>
			<speciesReference species="M_glu_L_c" stoichiometry="1.000000"/>
		</listOfProducts>
	</reaction>
	<reaction id="R_GGTT" name="R_geranylgeranyltranstransferase" reversible="false">
		<notes>
			<html:p>GENE_ASSOCIATION: 67</html:p>
			<html:p>PROTEIN_ASSOCIATION: HepT</html:p>
			<html:p>SUBSYSTEM: S_Lipid_Metabolism</html:p>
			<html:p>PROTEIN_CLASS: </html:p>
		</notes>
		<listOfReactants>
			<speciesReference species="M_ggdp_c" stoichiometry="1.000000"/>
			<speciesReference species="M_ipdp_c" stoichiometry="1.000000"/>
		</listOfReactants>
		<listOfProducts>
			<speciesReference species="M_pendp_c" stoichiometry="1.000000"/>
			<speciesReference species="M_ppi_c" stoichiometry="1.000000"/>
		</listOfProducts>
	</reaction>
	<reaction id="R_GHMT" name="R_glycine_hydroxymethyltransferase" reversible="true">
		<notes>
			<html:p>GENE_ASSOCIATION: 87</html:p>
			<html:p>PROTEIN_ASSOCIATION: GlyA</html:p>
			<html:p>SUBSYSTEM: S_Amino_Acid_Metabolism</html:p>
			<html:p>PROTEIN_CLASS: 2.1.2.1</html:p>
		</notes>
		<listOfReactants>
			<speciesReference species="M_ser_L_c" stoichiometry="1.000000"/>
			<speciesReference species="M_thf_c" stoichiometry="1.000000"/>
		</listOfReactants>
		<listOfProducts>
			<speciesReference species="M_gly_c" stoichiometry="1.000000"/>
			<speciesReference species="M_h2o_c" stoichiometry="1.000000"/>
			<speciesReference species="M_mlthf_c" stoichiometry="1.000000"/>
		</listOfProducts>
	</reaction>
	<reaction id="R_GK1" name="R_guanylate_kinase__GMPATP_" reversible="true">
		<notes>
			<html:p>GENE_ASSOCIATION: 9</html:p>
			<html:p>PROTEIN_ASSOCIATION: Gmk</html:p>
			<html:p>SUBSYSTEM: S_Energy_Metabolism</html:p>
			<html:p>PROTEIN_CLASS: 2.7.4.8</html:p>
		</notes>
		<listOfReactants>
			<speciesReference species="M_atp_c" stoichiometry="1.000000"/>
			<speciesReference species="M_gmp_c" stoichiometry="1.000000"/>
		</listOfReactants>
		<listOfProducts>
			<speciesReference species="M_adp_c" stoichiometry="1.000000"/>
			<speciesReference species="M_gdp_c" stoichiometry="1.000000"/>
		</listOfProducts>
	</reaction>
	<reaction id="R_GLCS1" name="R_glycogen_synthase__ADPGlc_" reversible="false">
		<notes>
			<html:p>GENE_ASSOCIATION: ( 280  or  284 )</html:p>
			<html:p>PROTEIN_ASSOCIATION: GlgA1</html:p>
			<html:p>SUBSYSTEM: S_Cell_Envelope_Biosynthesis</html:p>
			<html:p>PROTEIN_CLASS: 2.4.1.21</html:p>
		</notes>
		<listOfReactants>
			<speciesReference species="M_adpglc_c" stoichiometry="1.000000"/>
		</listOfReactants>
		<listOfProducts>
			<speciesReference species="M_adp_c" stoichiometry="1.000000"/>
			<speciesReference species="M_glycogen_c" stoichiometry="1.000000"/>
			<speciesReference species="M_h_c" stoichiometry="1.000000"/>
		</listOfProducts>
	</reaction>
	<reaction id="R_GLGC" name="R_glucose_1_phosphate_adenylyltransferase" reversible="false">
		<notes>
			<html:p>GENE_ASSOCIATION: ( 215  or  89  or  322  or  481 )</html:p>
			<html:p>PROTEIN_ASSOCIATION: GlgC</html:p>
			<html:p>SUBSYSTEM: S_Cell_Envelope_Biosynthesis</html:p>
			<html:p>PROTEIN_CLASS: 2.7.7.27</html:p>
		</notes>
		<listOfReactants>
			<speciesReference species="M_atp_c" stoichiometry="1.000000"/>
			<speciesReference species="M_g1p_c" stoichiometry="1.000000"/>
			<speciesReference species="M_h_c" stoichiometry="1.000000"/>
		</listOfReactants>
		<listOfProducts>
			<speciesReference species="M_adpglc_c" stoichiometry="1.000000"/>
			<speciesReference species="M_ppi_c" stoichiometry="1.000000"/>
		</listOfProducts>
	</reaction>
	<reaction id="R_GLNS" name="R_glutamine_synthetase" reversible="false">
		<notes>
			<html:p>GENE_ASSOCIATION: ( 290  or  454 )</html:p>
			<html:p>PROTEIN_ASSOCIATION: GlnA</html:p>
			<html:p>SUBSYSTEM: S_Amino_Acid_Metabolism</html:p>
			<html:p>PROTEIN_CLASS: 6.3.1.2</html:p>
		</notes>
		<listOfReactants>
			<speciesReference species="M_atp_c" stoichiometry="1.000000"/>
			<speciesReference species="M_glu_L_c" stoichiometry="1.000000"/>
			<speciesReference species="M_nh4_c" stoichiometry="1.000000"/>
		</listOfReactants>
		<listOfProducts>
			<speciesReference species="M_adp_c" stoichiometry="1.000000"/>
			<speciesReference species="M_gln_L_c" stoichiometry="1.000000"/>
			<speciesReference species="M_h_c" stoichiometry="1.000000"/>
			<speciesReference species="M_pi_c" stoichiometry="1.000000"/>
		</listOfProducts>
	</reaction>
	<reaction id="R_GLNTRS" name="R_Glutaminyl_tRNA_synthetase" reversible="false">
		<notes>
			<html:p>GENE_ASSOCIATION: 357</html:p>
			<html:p>PROTEIN_ASSOCIATION: GlnS</html:p>
			<html:p>SUBSYSTEM: S_Amino_Acid_Metabolism</html:p>
			<html:p>PROTEIN_CLASS: 6.1.1.18</html:p>
		</notes>
		<listOfReactants>
			<speciesReference species="M_atp_c" stoichiometry="1.000000"/>
			<speciesReference species="M_gln_L_c" stoichiometry="1.000000"/>
			<speciesReference species="M_trnagln_c" stoichiometry="1.000000"/>
		</listOfReactants>
		<listOfProducts>
			<speciesReference species="M_amp_c" stoichiometry="1.000000"/>
			<speciesReference species="M_glntrna_c" stoichiometry="1.000000"/>
			<speciesReference species="M_ppi_c" stoichiometry="1.000000"/>
		</listOfProducts>
	</reaction>
	<reaction id="R_GLNabc" name="R_L_glutamine_transport_via_ABC_system" reversible="false">
		<notes>
			<html:p>GENE_ASSOCIATION: ( 81  and  80  and  79 )</html:p>
			<html:p>PROTEIN_ASSOCIATION: ( GlnH and GlnP and GlnQ )</html:p>
			<html:p>SUBSYSTEM: S_Transport</html:p>
			<html:p>PROTEIN_CLASS: </html:p>
		</notes>
		<listOfReactants>
			<speciesReference species="M_atp_c" stoichiometry="1.000000"/>
			<speciesReference species="M_h2o_c" stoichiometry="1.000000"/>
			<speciesReference species="M_gln_L_e" stoichiometry="1.000000"/>
		</listOfReactants>
		<listOfProducts>
			<speciesReference species="M_adp_c" stoichiometry="1.000000"/>
			<speciesReference species="M_gln_L_c" stoichiometry="1.000000"/>
			<speciesReference species="M_h_c" stoichiometry="1.000000"/>
			<speciesReference species="M_pi_c" stoichiometry="1.000000"/>
		</listOfProducts>
	</reaction>
	<reaction id="R_GLU5K" name="R_glutamate_5_kinase" reversible="false">
		<notes>
			<html:p>GENE_ASSOCIATION: 341</html:p>
			<html:p>PROTEIN_ASSOCIATION: ProB</html:p>
			<html:p>SUBSYSTEM: S_Amino_Acid_Metabolism</html:p>
			<html:p>PROTEIN_CLASS: 2.7.2.11</html:p>
		</notes>
		<listOfReactants>
			<speciesReference species="M_atp_c" stoichiometry="1.000000"/>
			<speciesReference species="M_glu_L_c" stoichiometry="1.000000"/>
		</listOfReactants>
		<listOfProducts>
			<speciesReference species="M_adp_c" stoichiometry="1.000000"/>
			<speciesReference species="M_glu5p_c" stoichiometry="1.000000"/>
		</listOfProducts>
	</reaction>
	<reaction id="R_GLUADT" name="R_glutaminyl_tRNA_synthase__glutamine_hydrolysing_" reversible="false">
		<notes>
			<html:p>GENE_ASSOCIATION: ( 349  and  350  and  390 )</html:p>
			<html:p>PROTEIN_ASSOCIATION: GatABC</html:p>
			<html:p>SUBSYSTEM: S_Amino_Acid_Metabolism</html:p>
			<html:p>PROTEIN_CLASS: </html:p>
		</notes>
		<listOfReactants>
			<speciesReference species="M_atp_c" stoichiometry="1.000000"/>
			<speciesReference species="M_gln_L_c" stoichiometry="1.000000"/>
			<speciesReference species="M_glutrna_c" stoichiometry="1.000000"/>
			<speciesReference species="M_h2o_c" stoichiometry="1.000000"/>
		</listOfReactants>
		<listOfProducts>
			<speciesReference species="M_adp_c" stoichiometry="1.000000"/>
			<speciesReference species="M_glntrna_c" stoichiometry="1.000000"/>
			<speciesReference species="M_glu_L_c" stoichiometry="1.000000"/>
			<speciesReference species="M_h_c" stoichiometry="1.000000"/>
			<speciesReference species="M_pi_c" stoichiometry="1.000000"/>
		</listOfProducts>
	</reaction>
	<reaction id="R_GLUPRT" name="R_glutamine_phosphoribosyldiphosphate_amidotransferase" reversible="false">
		<notes>
			<html:p>GENE_ASSOCIATION: 367</html:p>
			<html:p>PROTEIN_ASSOCIATION: PurF</html:p>
			<html:p>SUBSYSTEM: S_Nucleotide_Metabolism</html:p>
			<html:p>PROTEIN_CLASS: 2.4.2.14</html:p>
		</notes>
		<listOfReactants>
			<speciesReference species="M_gln_L_c" stoichiometry="1.000000"/>
			<speciesReference species="M_h2o_c" stoichiometry="1.000000"/>
			<speciesReference species="M_prpp_c" stoichiometry="1.000000"/>
		</listOfReactants>
		<listOfProducts>
			<speciesReference species="M_glu_L_c" stoichiometry="1.000000"/>
			<speciesReference species="M_ppi_c" stoichiometry="1.000000"/>
			<speciesReference species="M_pram_c" stoichiometry="1.000000"/>
		</listOfProducts>
	</reaction>
	<reaction id="R_GLUSx" name="R_glutamate_synthase__NADH2_" reversible="false">
		<notes>
			<html:p>GENE_ASSOCIATION: ( 296  or  298 )</html:p>
			<html:p>PROTEIN_ASSOCIATION: GltAB</html:p>
			<html:p>SUBSYSTEM: S_Energy_Metabolism</html:p>
			<html:p>PROTEIN_CLASS: 1.4.1.14</html:p>
		</notes>
		<listOfReactants>
			<speciesReference species="M_akg_c" stoichiometry="1.000000"/>
			<speciesReference species="M_gln_L_c" stoichiometry="1.000000"/>
			<speciesReference species="M_h_c" stoichiometry="1.000000"/>
			<speciesReference species="M_nadh_c" stoichiometry="1.000000"/>
		</listOfReactants>
		<listOfProducts>
			<speciesReference species="M_glu_L_c" stoichiometry="2.000000"/>
			<speciesReference species="M_nad_c" stoichiometry="1.000000"/>
		</listOfProducts>
	</reaction>
	<reaction id="R_GLUSy" name="R_glutamate_synthase__NADPH_" reversible="false">
		<notes>
			<html:p>GENE_ASSOCIATION: ( ( 26  or  295  or  244 )  or  ( ( 292  and  293 )  or  11 ) )</html:p>
			<html:p>PROTEIN_ASSOCIATION: ( GltB ) or ( GltBD )</html:p>
			<html:p>SUBSYSTEM: S_Amino_Acid_Metabolism</html:p>
			<html:p>PROTEIN_CLASS: 1.4.1.13</html:p>
		</notes>
		<listOfReactants>
			<speciesReference species="M_akg_c" stoichiometry="1.000000"/>
			<speciesReference species="M_gln_L_c" stoichiometry="1.000000"/>
			<speciesReference species="M_h_c" stoichiometry="1.000000"/>
			<speciesReference species="M_nadph_c" stoichiometry="1.000000"/>
		</listOfReactants>
		<listOfProducts>
			<speciesReference species="M_glu_L_c" stoichiometry="2.000000"/>
			<speciesReference species="M_nadp_c" stoichiometry="1.000000"/>
		</listOfProducts>
	</reaction>
	<reaction id="R_GLUTRS" name="R_Glutamyl_tRNA_synthetase" reversible="false">
		<notes>
			<html:p>GENE_ASSOCIATION: 357</html:p>
			<html:p>PROTEIN_ASSOCIATION: GltX</html:p>
			<html:p>SUBSYSTEM: S_Amino_Acid_Metabolism</html:p>
			<html:p>PROTEIN_CLASS: 6.1.1.17</html:p>
		</notes>
		<listOfReactants>
			<speciesReference species="M_atp_c" stoichiometry="1.000000"/>
			<speciesReference species="M_glu_L_c" stoichiometry="1.000000"/>
			<speciesReference species="M_trnaglu_c" stoichiometry="1.000000"/>
		</listOfReactants>
		<listOfProducts>
			<speciesReference species="M_amp_c" stoichiometry="1.000000"/>
			<speciesReference species="M_glutrna_c" stoichiometry="1.000000"/>
			<speciesReference species="M_ppi_c" stoichiometry="1.000000"/>
		</listOfProducts>
	</reaction>
	<reaction id="R_GLYBt6" name="R_betaine__glycine_betaine__transport_inout_via_proton_symport" reversible="true">
		<notes>
			<html:p>GENE_ASSOCIATION: 344</html:p>
			<html:p>PROTEIN_ASSOCIATION: ProPec</html:p>
			<html:p>SUBSYSTEM: S_Transport</html:p>
			<html:p>PROTEIN_CLASS: </html:p>
		</notes>
		<listOfReactants>
			<speciesReference species="M_glyb_e" stoichiometry="1.000000"/>
			<speciesReference species="M_h_e" stoichiometry="1.000000"/>
		</listOfReactants>
		<listOfProducts>
			<speciesReference species="M_glyb_c" stoichiometry="1.000000"/>
			<speciesReference species="M_h_c" stoichiometry="1.000000"/>
		</listOfProducts>
	</reaction>
	<reaction id="R_GLYOX" name="R_hydroxyacylglutathione_hydrolase" reversible="false">
		<notes>
			<html:p>GENE_ASSOCIATION: ( 88  or  205 )</html:p>
			<html:p>PROTEIN_ASSOCIATION: GloB</html:p>
			<html:p>SUBSYSTEM: S_Energy_Metabolism</html:p>
			<html:p>PROTEIN_CLASS: 3.1.2.6</html:p>
		</notes>
		<listOfReactants>
			<speciesReference species="M_h2o_c" stoichiometry="1.000000"/>
			<speciesReference species="M_lgt_S_c" stoichiometry="1.000000"/>
		</listOfReactants>
		<listOfProducts>
			<speciesReference species="M_gthrd_c" stoichiometry="1.000000"/>
			<speciesReference species="M_h_c" stoichiometry="1.000000"/>
			<speciesReference species="M_lac_D_c" stoichiometry="1.000000"/>
		</listOfProducts>
	</reaction>
	<reaction id="R_GLYTRS" name="R_Glycyl_tRNA_synthetase" reversible="false">
		<notes>
			<html:p>GENE_ASSOCIATION: 206</html:p>
			<html:p>PROTEIN_ASSOCIATION: GlyQS</html:p>
			<html:p>SUBSYSTEM: S_Amino_Acid_Metabolism</html:p>
			<html:p>PROTEIN_CLASS: 6.1.1.14</html:p>
		</notes>
		<listOfReactants>
			<speciesReference species="M_atp_c" stoichiometry="1.000000"/>
			<speciesReference species="M_gly_c" stoichiometry="1.000000"/>
			<speciesReference species="M_trnagly_c" stoichiometry="1.000000"/>
		</listOfReactants>
		<listOfProducts>
			<speciesReference species="M_amp_c" stoichiometry="1.000000"/>
			<speciesReference species="M_glytrna_c" stoichiometry="1.000000"/>
			<speciesReference species="M_ppi_c" stoichiometry="1.000000"/>
		</listOfProducts>
	</reaction>
	<reaction id="R_GMPR" name="R_GMP_reductase" reversible="false">
		<notes>
			<html:p>GENE_ASSOCIATION: 65</html:p>
			<html:p>PROTEIN_ASSOCIATION: GuaC</html:p>
			<html:p>SUBSYSTEM: S_Nucleotide_Metabolism</html:p>
			<html:p>PROTEIN_CLASS: 1.7.1.7</html:p>
		</notes>
		<listOfReactants>
			<speciesReference species="M_gmp_c" stoichiometry="1.000000"/>
			<speciesReference species="M_h_c" stoichiometry="2.000000"/>
			<speciesReference species="M_nadph_c" stoichiometry="1.000000"/>
		</listOfReactants>
		<listOfProducts>
			<speciesReference species="M_imp_c" stoichiometry="1.000000"/>
			<speciesReference species="M_nadp_c" stoichiometry="1.000000"/>
			<speciesReference species="M_nh4_c" stoichiometry="1.000000"/>
		</listOfProducts>
	</reaction>
	<reaction id="R_GMPS2" name="R_GMP_synthase__glutamine_hydrolysing_" reversible="false">
		<notes>
			<html:p>GENE_ASSOCIATION: 225</html:p>
			<html:p>PROTEIN_ASSOCIATION: GuaA</html:p>
			<html:p>SUBSYSTEM: S_Nucleotide_Metabolism</html:p>
			<html:p>PROTEIN_CLASS: 6.3.5.2</html:p>
		</notes>
		<listOfReactants>
			<speciesReference species="M_atp_c" stoichiometry="1.000000"/>
			<speciesReference species="M_gln_L_c" stoichiometry="1.000000"/>
			<speciesReference species="M_h2o_c" stoichiometry="1.000000"/>
			<speciesReference species="M_xmp_c" stoichiometry="1.000000"/>
		</listOfReactants>
		<listOfProducts>
			<speciesReference species="M_amp_c" stoichiometry="1.000000"/>
			<speciesReference species="M_glu_L_c" stoichiometry="1.000000"/>
			<speciesReference species="M_gmp_c" stoichiometry="1.000000"/>
			<speciesReference species="M_h_c" stoichiometry="2.000000"/>
			<speciesReference species="M_ppi_c" stoichiometry="1.000000"/>
		</listOfProducts>
	</reaction>
	<reaction id="R_GRTT" name="R_geranyltranstransferase" reversible="false">
		<notes>
			<html:p>GENE_ASSOCIATION: 67</html:p>
			<html:p>PROTEIN_ASSOCIATION: IspA</html:p>
			<html:p>SUBSYSTEM: S_Lipid_Metabolism</html:p>
			<html:p>PROTEIN_CLASS: 2.5.1.10</html:p>
		</notes>
		<listOfReactants>
			<speciesReference species="M_grdp_c" stoichiometry="1.000000"/>
			<speciesReference species="M_ipdp_c" stoichiometry="1.000000"/>
		</listOfReactants>
		<listOfProducts>
			<speciesReference species="M_frdp_c" stoichiometry="1.000000"/>
			<speciesReference species="M_ppi_c" stoichiometry="1.000000"/>
		</listOfProducts>
	</reaction>
	<reaction id="R_GTPCI" name="R_GTP_cyclohydrolase_I" reversible="false">
		<notes>
			<html:p>GENE_ASSOCIATION: 319</html:p>
			<html:p>PROTEIN_ASSOCIATION: FolE</html:p>
			<html:p>SUBSYSTEM: S_Cofactor_and_Prostehtic_Group_Biosynthesis</html:p>
			<html:p>PROTEIN_CLASS: 3.5.4.16</html:p>
		</notes>
		<listOfReactants>
			<speciesReference species="M_gtp_c" stoichiometry="1.000000"/>
			<speciesReference species="M_h2o_c" stoichiometry="1.000000"/>
		</listOfReactants>
		<listOfProducts>
			<speciesReference species="M_ahdt_c" stoichiometry="1.000000"/>
			<speciesReference species="M_for_c" stoichiometry="1.000000"/>
			<speciesReference species="M_h_c" stoichiometry="1.000000"/>
		</listOfProducts>
	</reaction>
	<reaction id="R_GTPCII" name="R_GTP_cyclohydrolase_II" reversible="false">
		<notes>
			<html:p>GENE_ASSOCIATION: 308</html:p>
			<html:p>PROTEIN_ASSOCIATION: RibA</html:p>
			<html:p>SUBSYSTEM: S_Cofactor_and_Prostehtic_Group_Biosynthesis</html:p>
			<html:p>PROTEIN_CLASS: 3.5.4.25</html:p>
		</notes>
		<listOfReactants>
			<speciesReference species="M_gtp_c" stoichiometry="1.000000"/>
			<speciesReference species="M_h2o_c" stoichiometry="3.000000"/>
		</listOfReactants>
		<listOfProducts>
			<speciesReference species="M_25dhpp_c" stoichiometry="1.000000"/>
			<speciesReference species="M_for_c" stoichiometry="1.000000"/>
			<speciesReference species="M_h_c" stoichiometry="2.000000"/>
			<speciesReference species="M_ppi_c" stoichiometry="1.000000"/>
		</listOfProducts>
	</reaction>
	<reaction id="R_GTPDK" name="R_GTP_diphosphokinase" reversible="false">
		<notes>
			<html:p>GENE_ASSOCIATION: 2</html:p>
			<html:p>PROTEIN_ASSOCIATION: RelA</html:p>
			<html:p>SUBSYSTEM: S_Pentose_Phosphate_Pathway</html:p>
			<html:p>PROTEIN_CLASS: 2.7.6.5</html:p>
		</notes>
		<listOfReactants>
			<speciesReference species="M_atp_c" stoichiometry="1.000000"/>
			<speciesReference species="M_gtp_c" stoichiometry="1.000000"/>
		</listOfReactants>
		<listOfProducts>
			<speciesReference species="M_amp_c" stoichiometry="1.000000"/>
			<speciesReference species="M_gdptp_c" stoichiometry="1.000000"/>
			<speciesReference species="M_h_c" stoichiometry="1.000000"/>
		</listOfProducts>
	</reaction>
	<reaction id="R_GUAPRT" name="R_guanine_phosphoribosyltransferase" reversible="false">
		<notes>
			<html:p>GENE_ASSOCIATION: ( 196  or  209 )</html:p>
			<html:p>PROTEIN_ASSOCIATION: Hpt</html:p>
			<html:p>SUBSYSTEM: S_Nucleotide_Metabolism</html:p>
			<html:p>PROTEIN_CLASS: </html:p>
		</notes>
		<listOfReactants>
			<speciesReference species="M_gua_c" stoichiometry="1.000000"/>
			<speciesReference species="M_prpp_c" stoichiometry="1.000000"/>
		</listOfReactants>
		<listOfProducts>
			<speciesReference species="M_gmp_c" stoichiometry="1.000000"/>
			<speciesReference species="M_ppi_c" stoichiometry="1.000000"/>
		</listOfProducts>
	</reaction>
	<reaction id="R_H2Ot5" name="R_H2O_transport_via_diffusion" reversible="true">
		<notes>
			<html:p>GENE_ASSOCIATION: </html:p>
			<html:p>PROTEIN_ASSOCIATION: </html:p>
			<html:p>SUBSYSTEM: S_Transport</html:p>
			<html:p>PROTEIN_CLASS: </html:p>
		</notes>
		<listOfReactants>
			<speciesReference species="M_h2o_e" stoichiometry="1.000000"/>
		</listOfReactants>
		<listOfProducts>
			<speciesReference species="M_h2o_c" stoichiometry="1.000000"/>
		</listOfProducts>
	</reaction>
	<reaction id="R_H2td" name="R_hydrogen_transport" reversible="true">
		<notes>
			<html:p>GENE_ASSOCIATION: </html:p>
			<html:p>PROTEIN_ASSOCIATION: </html:p>
			<html:p>SUBSYSTEM: S_Transport</html:p>
			<html:p>PROTEIN_CLASS: </html:p>
		</notes>
		<listOfReactants>
			<speciesReference species="M_h2_c" stoichiometry="1.000000"/>
		</listOfReactants>
		<listOfProducts>
			<speciesReference species="M_h2_e" stoichiometry="1.000000"/>
		</listOfProducts>
	</reaction>
	<reaction id="R_HBUHL1" name="R__3R__3_Hydroxybutanoyl_acyl_carrier_protein_hydro_lyase" reversible="false">
		<notes>
			<html:p>GENE_ASSOCIATION: 339</html:p>
			<html:p>PROTEIN_ASSOCIATION: FabZ</html:p>
			<html:p>SUBSYSTEM: S_Lipid_Metabolism</html:p>
			<html:p>PROTEIN_CLASS: 4.2.1.58</html:p>
		</notes>
		<listOfReactants>
			<speciesReference species="M_3hbACP_c" stoichiometry="1.000000"/>
		</listOfReactants>
		<listOfProducts>
			<speciesReference species="M_2beACP_c" stoichiometry="1.000000"/>
			<speciesReference species="M_h2o_c" stoichiometry="1.000000"/>
		</listOfProducts>
	</reaction>
	<reaction id="R_HBUR1" name="R__3R__3_Hydroxybutanoyl_acyl_carrier_proteinNADP_oxidoreductase" reversible="false">
		<notes>
			<html:p>GENE_ASSOCIATION: ( 340  or  189 )</html:p>
			<html:p>PROTEIN_ASSOCIATION: FabG1</html:p>
			<html:p>SUBSYSTEM: S_Lipid_Metabolism</html:p>
			<html:p>PROTEIN_CLASS: 1.1.1.100</html:p>
		</notes>
		<listOfReactants>
			<speciesReference species="M_actACP_c" stoichiometry="1.000000"/>
			<speciesReference species="M_h_c" stoichiometry="1.000000"/>
			<speciesReference species="M_nadph_c" stoichiometry="1.000000"/>
		</listOfReactants>
		<listOfProducts>
			<speciesReference species="M_3hbACP_c" stoichiometry="1.000000"/>
			<speciesReference species="M_nadp_c" stoichiometry="1.000000"/>
		</listOfProducts>
	</reaction>
	<reaction id="R_HCITS" name="R_homocitrate_synthase" reversible="false">
		<notes>
			<html:p>GENE_ASSOCIATION: 404</html:p>
			<html:p>PROTEIN_ASSOCIATION: NifV</html:p>
			<html:p>SUBSYSTEM: S_Amino_Acid_Metabolism</html:p>
			<html:p>PROTEIN_CLASS: 4.1.3.21</html:p>
		</notes>
		<listOfReactants>
			<speciesReference species="M_accoa_c" stoichiometry="1.000000"/>
			<speciesReference species="M_akg_c" stoichiometry="1.000000"/>
			<speciesReference species="M_h2o_c" stoichiometry="1.000000"/>
		</listOfReactants>
		<listOfProducts>
			<speciesReference species="M_coa_c" stoichiometry="1.000000"/>
			<speciesReference species="M_h_c" stoichiometry="1.000000"/>
			<speciesReference species="M_hcit_c" stoichiometry="1.000000"/>
		</listOfProducts>
	</reaction>
	<reaction id="R_HCO3E" name="R_carbonate_dehydratase__HCO3_equilibration_reaction_" reversible="true">
		<notes>
			<html:p>GENE_ASSOCIATION: </html:p>
			<html:p>PROTEIN_ASSOCIATION: </html:p>
			<html:p>SUBSYSTEM: S_Amino_Acid_Metabolism</html:p>
			<html:p>PROTEIN_CLASS: 4.2.1.1</html:p>
		</notes>
		<listOfReactants>
			<speciesReference species="M_co2_c" stoichiometry="1.000000"/>
			<speciesReference species="M_h2o_c" stoichiometry="1.000000"/>
		</listOfReactants>
		<listOfProducts>
			<speciesReference species="M_h_c" stoichiometry="1.000000"/>
			<speciesReference species="M_hco3_c" stoichiometry="1.000000"/>
		</listOfProducts>
	</reaction>
	<reaction id="R_HDDHL5" name="R__3R__3_Hydroxybutanoyl_acyl_carrier_protein_hydro_lyase" reversible="false">
		<notes>
			<html:p>GENE_ASSOCIATION: 339</html:p>
			<html:p>PROTEIN_ASSOCIATION: FabZ</html:p>
			<html:p>SUBSYSTEM: S_Lipid_Metabolism</html:p>
			<html:p>PROTEIN_CLASS: 4.2.1.58</html:p>
		</notes>
		<listOfReactants>
			<speciesReference species="M_3hddACP_c" stoichiometry="1.000000"/>
		</listOfReactants>
		<listOfProducts>
			<speciesReference species="M_2tddACP_c" stoichiometry="1.000000"/>
			<speciesReference species="M_h2o_c" stoichiometry="1.000000"/>
		</listOfProducts>
	</reaction>
	<reaction id="R_HDDR5" name="R_3R__3_Hydroxydodecanoyl_acyl_carrier_proteinNADP_oxidoreductase" reversible="false">
		<notes>
			<html:p>GENE_ASSOCIATION: ( 340  or  189 )</html:p>
			<html:p>PROTEIN_ASSOCIATION: FabG1</html:p>
			<html:p>SUBSYSTEM: S_Lipid_Metabolism</html:p>
			<html:p>PROTEIN_CLASS: 1.1.1.100</html:p>
		</notes>
		<listOfReactants>
			<speciesReference species="M_3oxddACP_c" stoichiometry="1.000000"/>
			<speciesReference species="M_h_c" stoichiometry="1.000000"/>
			<speciesReference species="M_nadph_c" stoichiometry="1.000000"/>
		</listOfReactants>
		<listOfProducts>
			<speciesReference species="M_3hddACP_c" stoichiometry="1.000000"/>
			<speciesReference species="M_nadp_c" stoichiometry="1.000000"/>
		</listOfProducts>
	</reaction>
	<reaction id="R_HDEHL4" name="R__3R__3_Hydroxybutanoyl_acyl_carrier_protein_hydro_lyase" reversible="false">
		<notes>
			<html:p>GENE_ASSOCIATION: 339</html:p>
			<html:p>PROTEIN_ASSOCIATION: FabZ</html:p>
			<html:p>SUBSYSTEM: S_Lipid_Metabolism</html:p>
			<html:p>PROTEIN_CLASS: 4.2.1.58</html:p>
		</notes>
		<listOfReactants>
			<speciesReference species="M_3hdeACP_c" stoichiometry="1.000000"/>
		</listOfReactants>
		<listOfProducts>
			<speciesReference species="M_2tdeACP_c" stoichiometry="1.000000"/>
			<speciesReference species="M_h2o_c" stoichiometry="1.000000"/>
		</listOfProducts>
	</reaction>
	<reaction id="R_HDER4" name="R__3R__3_Hydroxydecanoyl_acyl_carrier_proteinNADP_oxidoreductase" reversible="false">
		<notes>
			<html:p>GENE_ASSOCIATION: ( 340  or  189 )</html:p>
			<html:p>PROTEIN_ASSOCIATION: FabG1</html:p>
			<html:p>SUBSYSTEM: S_Lipid_Metabolism</html:p>
			<html:p>PROTEIN_CLASS: 1.1.1.100</html:p>
		</notes>
		<listOfReactants>
			<speciesReference species="M_3oxdeACP_c" stoichiometry="1.000000"/>
			<speciesReference species="M_h_c" stoichiometry="1.000000"/>
			<speciesReference species="M_nadph_c" stoichiometry="1.000000"/>
		</listOfReactants>
		<listOfProducts>
			<speciesReference species="M_3hdeACP_c" stoichiometry="1.000000"/>
			<speciesReference species="M_nadp_c" stoichiometry="1.000000"/>
		</listOfProducts>
	</reaction>
	<reaction id="R_HDMAT7" name="R_Hexadecanoyl_acyl_carrier_proteinmalonyl_CoA__C_acyltransferase" reversible="true">
		<notes>
			<html:p>GENE_ASSOCIATION: 338</html:p>
			<html:p>PROTEIN_ASSOCIATION: FabI</html:p>
			<html:p>SUBSYSTEM: S_Lipid_Metabolism</html:p>
			<html:p>PROTEIN_CLASS: 1.3.1.10</html:p>
		</notes>
		<listOfReactants>
			<speciesReference species="M_nad_c" stoichiometry="1.000000"/>
			<speciesReference species="M_palmACP_c" stoichiometry="1.000000"/>
		</listOfReactants>
		<listOfProducts>
			<speciesReference species="M_h_c" stoichiometry="1.000000"/>
			<speciesReference species="M_hdeACP_c" stoichiometry="1.000000"/>
			<speciesReference species="M_nadh_c" stoichiometry="1.000000"/>
		</listOfProducts>
	</reaction>
	<reaction id="R_HEMAT2" name="R_Hexanoyl_acyl_carrier_proteinmalonyl_CoA_C_acyltransferase" reversible="false">
		<notes>
			<html:p>GENE_ASSOCIATION: 338</html:p>
			<html:p>PROTEIN_ASSOCIATION: FabI</html:p>
			<html:p>SUBSYSTEM: S_Lipid_Metabolism</html:p>
			<html:p>PROTEIN_CLASS: 1.3.1.10</html:p>
		</notes>
		<listOfReactants>
			<speciesReference species="M_2theACP_c" stoichiometry="1.000000"/>
			<speciesReference species="M_h_c" stoichiometry="1.000000"/>
			<speciesReference species="M_nadh_c" stoichiometry="1.000000"/>
		</listOfReactants>
		<listOfProducts>
			<speciesReference species="M_hexACP_c" stoichiometry="1.000000"/>
			<speciesReference species="M_nad_c" stoichiometry="1.000000"/>
		</listOfProducts>
	</reaction>
	<reaction id="R_HEPTT" name="R_trans_heptaprenyltranstransferase" reversible="false">
		<notes>
			<html:p>GENE_ASSOCIATION: 67</html:p>
			<html:p>PROTEIN_ASSOCIATION: HepT</html:p>
			<html:p>SUBSYSTEM: S_Lipid_Metabolism</html:p>
			<html:p>PROTEIN_CLASS: </html:p>
		</notes>
		<listOfReactants>
			<speciesReference species="M_hepdp_c" stoichiometry="1.000000"/>
			<speciesReference species="M_ipdp_c" stoichiometry="1.000000"/>
		</listOfReactants>
		<listOfProducts>
			<speciesReference species="M_octdp_c" stoichiometry="1.000000"/>
			<speciesReference species="M_ppi_c" stoichiometry="1.000000"/>
		</listOfProducts>
	</reaction>
	<reaction id="R_HEX1" name="R_hexokinase__D_glucoseATP_" reversible="false">
		<notes>
			<html:p>GENE_ASSOCIATION: 13</html:p>
			<html:p>PROTEIN_ASSOCIATION: GlcK</html:p>
			<html:p>SUBSYSTEM: S_GlycolysisGluconeogenesis</html:p>
			<html:p>PROTEIN_CLASS: 2.7.1.2</html:p>
		</notes>
		<listOfReactants>
			<speciesReference species="M_atp_c" stoichiometry="1.000000"/>
			<speciesReference species="M_glc_D_c" stoichiometry="1.000000"/>
		</listOfReactants>
		<listOfProducts>
			<speciesReference species="M_adp_c" stoichiometry="1.000000"/>
			<speciesReference species="M_g6p_c" stoichiometry="1.000000"/>
			<speciesReference species="M_h_c" stoichiometry="1.000000"/>
		</listOfProducts>
	</reaction>
	<reaction id="R_HEXTT" name="R_trans_hexaprenyltranstransferase" reversible="false">
		<notes>
			<html:p>GENE_ASSOCIATION: 67</html:p>
			<html:p>PROTEIN_ASSOCIATION: HepT</html:p>
			<html:p>SUBSYSTEM: S_Lipid_Metabolism</html:p>
			<html:p>PROTEIN_CLASS: 2.5.1.30</html:p>
		</notes>
		<listOfReactants>
			<speciesReference species="M_hexdp_c" stoichiometry="1.000000"/>
			<speciesReference species="M_ipdp_c" stoichiometry="1.000000"/>
		</listOfReactants>
		<listOfProducts>
			<speciesReference species="M_hepdp_c" stoichiometry="1.000000"/>
			<speciesReference species="M_ppi_c" stoichiometry="1.000000"/>
		</listOfProducts>
	</reaction>
	<reaction id="R_HGR" name="R_mercury_II__reductase" reversible="true">
		<notes>
			<html:p>GENE_ASSOCIATION: 188</html:p>
			<html:p>PROTEIN_ASSOCIATION: MerA</html:p>
			<html:p>SUBSYSTEM: S_Energy_Metabolism</html:p>
			<html:p>PROTEIN_CLASS: 1.16.1.1</html:p>
		</notes>
		<listOfReactants>
			<speciesReference species="M_hg2_c" stoichiometry="1.000000"/>
			<speciesReference species="M_nadph_c" stoichiometry="1.000000"/>
		</listOfReactants>
		<listOfProducts>
			<speciesReference species="M_h_c" stoichiometry="1.000000"/>
			<speciesReference species="M_hg0_c" stoichiometry="1.000000"/>
			<speciesReference species="M_nadp_c" stoichiometry="1.000000"/>
		</listOfProducts>
	</reaction>
	<reaction id="R_HHDHL7" name="R__3R__3_Hydroxypalmitoyl_acyl_carrier_protein_hydro_lyase" reversible="false">
		<notes>
			<html:p>GENE_ASSOCIATION: 339</html:p>
			<html:p>PROTEIN_ASSOCIATION: FabZ</html:p>
			<html:p>SUBSYSTEM: S_Lipid_Metabolism</html:p>
			<html:p>PROTEIN_CLASS: 4.2.1.58</html:p>
		</notes>
		<listOfReactants>
			<speciesReference species="M_3hpaACP_c" stoichiometry="1.000000"/>
		</listOfReactants>
		<listOfProducts>
			<speciesReference species="M_h2o_c" stoichiometry="1.000000"/>
			<speciesReference species="M_hdeACP_c" stoichiometry="1.000000"/>
		</listOfProducts>
	</reaction>
	<reaction id="R_HHDR7" name="R__3R__3_Hydroxypalmitoyl_acyl_carrier_proteinNADP_oxidoreductase" reversible="false">
		<notes>
			<html:p>GENE_ASSOCIATION: ( 340  or  189 )</html:p>
			<html:p>PROTEIN_ASSOCIATION: FabG1</html:p>
			<html:p>SUBSYSTEM: S_Lipid_Metabolism</html:p>
			<html:p>PROTEIN_CLASS: 1.1.1.100</html:p>
		</notes>
		<listOfReactants>
			<speciesReference species="M_3oxhdACP_c" stoichiometry="1.000000"/>
			<speciesReference species="M_h_c" stoichiometry="1.000000"/>
			<speciesReference species="M_nadph_c" stoichiometry="1.000000"/>
		</listOfReactants>
		<listOfProducts>
			<speciesReference species="M_3hpaACP_c" stoichiometry="1.000000"/>
			<speciesReference species="M_nadp_c" stoichiometry="1.000000"/>
		</listOfProducts>
	</reaction>
	<reaction id="R_HHYHL2" name="R__3R__3_Hydroxybutanoyl_acyl_carrier_protein_hydro_lyase" reversible="false">
		<notes>
			<html:p>GENE_ASSOCIATION: 339</html:p>
			<html:p>PROTEIN_ASSOCIATION: FabZ</html:p>
			<html:p>SUBSYSTEM: S_Lipid_Metabolism</html:p>
			<html:p>PROTEIN_CLASS: 4.2.1.58</html:p>
		</notes>
		<listOfReactants>
			<speciesReference species="M_3hhACP_c" stoichiometry="1.000000"/>
		</listOfReactants>
		<listOfProducts>
			<speciesReference species="M_2theACP_c" stoichiometry="1.000000"/>
			<speciesReference species="M_h2o_c" stoichiometry="1.000000"/>
		</listOfProducts>
	</reaction>
	<reaction id="R_HHYR2" name="R__3R__3_Hydroxyhexanoyl_acyl_carrier_proteinNADP_oxidoreductase" reversible="false">
		<notes>
			<html:p>GENE_ASSOCIATION: ( 340  or  189 )</html:p>
			<html:p>PROTEIN_ASSOCIATION: FabG1</html:p>
			<html:p>SUBSYSTEM: S_Lipid_Metabolism</html:p>
			<html:p>PROTEIN_CLASS: 1.1.1.100</html:p>
		</notes>
		<listOfReactants>
			<speciesReference species="M_3oxhACP_c" stoichiometry="1.000000"/>
			<speciesReference species="M_h_c" stoichiometry="1.000000"/>
			<speciesReference species="M_nadph_c" stoichiometry="1.000000"/>
		</listOfReactants>
		<listOfProducts>
			<speciesReference species="M_3hhACP_c" stoichiometry="1.000000"/>
			<speciesReference species="M_nadp_c" stoichiometry="1.000000"/>
		</listOfProducts>
	</reaction>
	<reaction id="R_HICHL9" name="R__3R__3_Hydroxyicosanoyl_acyl_carrier_protein_hydro_lyase" reversible="false">
		<notes>
			<html:p>GENE_ASSOCIATION: 339</html:p>
			<html:p>PROTEIN_ASSOCIATION: FabZ</html:p>
			<html:p>SUBSYSTEM: S_Lipid_Metabolism</html:p>
			<html:p>PROTEIN_CLASS: 4.2.1.58</html:p>
		</notes>
		<listOfReactants>
			<speciesReference species="M_3hicsacp_c" stoichiometry="1.000000"/>
		</listOfReactants>
		<listOfProducts>
			<speciesReference species="M_2ticsacp_c" stoichiometry="1.000000"/>
			<speciesReference species="M_h2o_c" stoichiometry="1.000000"/>
		</listOfProducts>
	</reaction>
	<reaction id="R_HICR9" name="R__3R__3_Hydroxyicosanoyl_acyl_carrier_proteinNADP_oxidoreductase" reversible="false">
		<notes>
			<html:p>GENE_ASSOCIATION: ( 340  or  189 )</html:p>
			<html:p>PROTEIN_ASSOCIATION: FabG1</html:p>
			<html:p>SUBSYSTEM: S_Lipid_Metabolism</html:p>
			<html:p>PROTEIN_CLASS: 1.1.1.100</html:p>
		</notes>
		<listOfReactants>
			<speciesReference species="M_3oxicsacp_c" stoichiometry="1.000000"/>
			<speciesReference species="M_h_c" stoichiometry="1.000000"/>
			<speciesReference species="M_nadph_c" stoichiometry="1.000000"/>
		</listOfReactants>
		<listOfProducts>
			<speciesReference species="M_3hicsacp_c" stoichiometry="1.000000"/>
			<speciesReference species="M_nadp_c" stoichiometry="1.000000"/>
		</listOfProducts>
	</reaction>
	<reaction id="R_HISTD" name="R_histidinol_dehydrogenase" reversible="false">
		<notes>
			<html:p>GENE_ASSOCIATION: 232</html:p>
			<html:p>PROTEIN_ASSOCIATION: HisD</html:p>
			<html:p>SUBSYSTEM: S_Amino_Acid_Metabolism</html:p>
			<html:p>PROTEIN_CLASS: 1.1.1.23</html:p>
		</notes>
		<listOfReactants>
			<speciesReference species="M_h2o_c" stoichiometry="1.000000"/>
			<speciesReference species="M_histd_c" stoichiometry="1.000000"/>
			<speciesReference species="M_nad_c" stoichiometry="2.000000"/>
		</listOfReactants>
		<listOfProducts>
			<speciesReference species="M_h_c" stoichiometry="3.000000"/>
			<speciesReference species="M_his_L_c" stoichiometry="1.000000"/>
			<speciesReference species="M_nadh_c" stoichiometry="2.000000"/>
		</listOfProducts>
	</reaction>
	<reaction id="R_HISTP" name="R_histidinol_phosphatase" reversible="false">
		<notes>
			<html:p>GENE_ASSOCIATION: 424</html:p>
			<html:p>PROTEIN_ASSOCIATION: HisJ</html:p>
			<html:p>SUBSYSTEM: S_Amino_Acid_Metabolism</html:p>
			<html:p>PROTEIN_CLASS: 3.1.3.15</html:p>
		</notes>
		<listOfReactants>
			<speciesReference species="M_h2o_c" stoichiometry="1.000000"/>
			<speciesReference species="M_hisp_c" stoichiometry="1.000000"/>
		</listOfReactants>
		<listOfProducts>
			<speciesReference species="M_histd_c" stoichiometry="1.000000"/>
			<speciesReference species="M_pi_c" stoichiometry="1.000000"/>
		</listOfProducts>
	</reaction>
	<reaction id="R_HISTRS" name="R_Histidyl_tRNA_synthetase" reversible="false">
		<notes>
			<html:p>GENE_ASSOCIATION: ( 3  or  234 )</html:p>
			<html:p>PROTEIN_ASSOCIATION: ( HisS ) or ( HisS2 )</html:p>
			<html:p>SUBSYSTEM: S_Amino_Acid_Metabolism</html:p>
			<html:p>PROTEIN_CLASS: 6.1.1.21</html:p>
		</notes>
		<listOfReactants>
			<speciesReference species="M_atp_c" stoichiometry="1.000000"/>
			<speciesReference species="M_his_L_c" stoichiometry="1.000000"/>
			<speciesReference species="M_trnahis_c" stoichiometry="1.000000"/>
		</listOfReactants>
		<listOfProducts>
			<speciesReference species="M_amp_c" stoichiometry="1.000000"/>
			<speciesReference species="M_histrna_c" stoichiometry="1.000000"/>
			<speciesReference species="M_ppi_c" stoichiometry="1.000000"/>
		</listOfProducts>
	</reaction>
	<reaction id="R_HMPK1" name="R_hydroxymethylpyrimidine_kinase__ATP_" reversible="false">
		<notes>
			<html:p>GENE_ASSOCIATION: 203</html:p>
			<html:p>PROTEIN_ASSOCIATION: ThiE</html:p>
			<html:p>SUBSYSTEM: S_Cofactor_and_Prostehtic_Group_Biosynthesis</html:p>
			<html:p>PROTEIN_CLASS: 2.7.1.49</html:p>
		</notes>
		<listOfReactants>
			<speciesReference species="M_4ahmmp_c" stoichiometry="1.000000"/>
			<speciesReference species="M_atp_c" stoichiometry="1.000000"/>
		</listOfReactants>
		<listOfProducts>
			<speciesReference species="M_4ampm_c" stoichiometry="1.000000"/>
			<speciesReference species="M_adp_c" stoichiometry="1.000000"/>
			<speciesReference species="M_h_c" stoichiometry="1.000000"/>
		</listOfProducts>
	</reaction>
	<reaction id="R_HMPK2" name="R_hydroxymethylpyrimidine_kinase__CTP_" reversible="false">
		<notes>
			<html:p>GENE_ASSOCIATION: 203</html:p>
			<html:p>PROTEIN_ASSOCIATION: ThiE</html:p>
			<html:p>SUBSYSTEM: S_Cofactor_and_Prostehtic_Group_Biosynthesis</html:p>
			<html:p>PROTEIN_CLASS: 2.7.1.49</html:p>
		</notes>
		<listOfReactants>
			<speciesReference species="M_4ahmmp_c" stoichiometry="1.000000"/>
			<speciesReference species="M_ctp_c" stoichiometry="1.000000"/>
		</listOfReactants>
		<listOfProducts>
			<speciesReference species="M_4ampm_c" stoichiometry="1.000000"/>
			<speciesReference species="M_cdp_c" stoichiometry="1.000000"/>
			<speciesReference species="M_h_c" stoichiometry="1.000000"/>
		</listOfProducts>
	</reaction>
	<reaction id="R_HMPK3" name="R_hydroxymethylpyrimidine_kinase__UTP_" reversible="false">
		<notes>
			<html:p>GENE_ASSOCIATION: 203</html:p>
			<html:p>PROTEIN_ASSOCIATION: ThiE</html:p>
			<html:p>SUBSYSTEM: S_Cofactor_and_Prostehtic_Group_Biosynthesis</html:p>
			<html:p>PROTEIN_CLASS: 2.7.1.49</html:p>
		</notes>
		<listOfReactants>
			<speciesReference species="M_4ahmmp_c" stoichiometry="1.000000"/>
			<speciesReference species="M_utp_c" stoichiometry="1.000000"/>
		</listOfReactants>
		<listOfProducts>
			<speciesReference species="M_4ampm_c" stoichiometry="1.000000"/>
			<speciesReference species="M_h_c" stoichiometry="1.000000"/>
			<speciesReference species="M_udp_c" stoichiometry="1.000000"/>
		</listOfProducts>
	</reaction>
	<reaction id="R_HMPK4" name="R_hydroxymethylpyrimidine_kinase__GTP_" reversible="false">
		<notes>
			<html:p>GENE_ASSOCIATION: 203</html:p>
			<html:p>PROTEIN_ASSOCIATION: ThiE</html:p>
			<html:p>SUBSYSTEM: S_Cofactor_and_Prostehtic_Group_Biosynthesis</html:p>
			<html:p>PROTEIN_CLASS: 2.7.1.49</html:p>
		</notes>
		<listOfReactants>
			<speciesReference species="M_4ahmmp_c" stoichiometry="1.000000"/>
			<speciesReference species="M_gtp_c" stoichiometry="1.000000"/>
		</listOfReactants>
		<listOfProducts>
			<speciesReference species="M_4ampm_c" stoichiometry="1.000000"/>
			<speciesReference species="M_gdp_c" stoichiometry="1.000000"/>
			<speciesReference species="M_h_c" stoichiometry="1.000000"/>
		</listOfProducts>
	</reaction>
	<reaction id="R_HOCHL3" name="R___3R__3_Hydroxybutanoyl_acyl_carrier_protein_hydro_lyase" reversible="false">
		<notes>
			<html:p>GENE_ASSOCIATION: 339</html:p>
			<html:p>PROTEIN_ASSOCIATION: FabZ</html:p>
			<html:p>SUBSYSTEM: S_Lipid_Metabolism</html:p>
			<html:p>PROTEIN_CLASS: 4.2.1.58</html:p>
		</notes>
		<listOfReactants>
			<speciesReference species="M_3hocACP_c" stoichiometry="1.000000"/>
		</listOfReactants>
		<listOfProducts>
			<speciesReference species="M_2toceACP_c" stoichiometry="1.000000"/>
			<speciesReference species="M_h2o_c" stoichiometry="1.000000"/>
		</listOfProducts>
	</reaction>
	<reaction id="R_HOCR3" name="R__3R__3_Hydroxyoctanoyl_acyl_carrier_proteinNADP_oxidoreductase" reversible="false">
		<notes>
			<html:p>GENE_ASSOCIATION: ( 340  or  189 )</html:p>
			<html:p>PROTEIN_ASSOCIATION: FabG1</html:p>
			<html:p>SUBSYSTEM: S_Lipid_Metabolism</html:p>
			<html:p>PROTEIN_CLASS: 1.1.1.100</html:p>
		</notes>
		<listOfReactants>
			<speciesReference species="M_3oxocACP_c" stoichiometry="1.000000"/>
			<speciesReference species="M_h_c" stoichiometry="1.000000"/>
			<speciesReference species="M_nadph_c" stoichiometry="1.000000"/>
		</listOfReactants>
		<listOfProducts>
			<speciesReference species="M_3hocACP_c" stoichiometry="1.000000"/>
			<speciesReference species="M_nadp_c" stoichiometry="1.000000"/>
		</listOfProducts>
	</reaction>
	<reaction id="R_HODHL8n" name="R__3R__3_Hydroxyoctadecanoyl_acyl_carrier_protein_hydro_lyase" reversible="false">
		<notes>
			<html:p>GENE_ASSOCIATION: 339</html:p>
			<html:p>PROTEIN_ASSOCIATION: FabZ</html:p>
			<html:p>SUBSYSTEM: S_Lipid_Metabolism</html:p>
			<html:p>PROTEIN_CLASS: 4.2.1.58</html:p>
		</notes>
		<listOfReactants>
			<speciesReference species="M_3hocdacp_c" stoichiometry="1.000000"/>
		</listOfReactants>
		<listOfProducts>
			<speciesReference species="M_2tocdACP_c" stoichiometry="1.000000"/>
			<speciesReference species="M_h2o_c" stoichiometry="1.000000"/>
		</listOfProducts>
	</reaction>
	<reaction id="R_HODR8_1" name="R__3R__3_Hydroxyoctadecanoyl_acyl_carrier_proteinNADP_oxidoreductase" reversible="false">
		<notes>
			<html:p>GENE_ASSOCIATION: ( 340  or  189 )</html:p>
			<html:p>PROTEIN_ASSOCIATION: FabG1</html:p>
			<html:p>SUBSYSTEM: S_Lipid_Metabolism</html:p>
			<html:p>PROTEIN_CLASS: 1.1.1.100</html:p>
		</notes>
		<listOfReactants>
			<speciesReference species="M_3oxocdacp_c" stoichiometry="1.000000"/>
			<speciesReference species="M_h_c" stoichiometry="1.000000"/>
			<speciesReference species="M_nadph_c" stoichiometry="1.000000"/>
		</listOfReactants>
		<listOfProducts>
			<speciesReference species="M_3hocdacp_c" stoichiometry="1.000000"/>
			<speciesReference species="M_nadp_c" stoichiometry="1.000000"/>
		</listOfProducts>
	</reaction>
	<reaction id="R_HPPK" name="R_2_amino_4_hydroxy_6_hydroxymethyldihydropteridine_diphosphokinase" reversible="false">
		<notes>
			<html:p>GENE_ASSOCIATION: 402</html:p>
			<html:p>PROTEIN_ASSOCIATION: FolK</html:p>
			<html:p>SUBSYSTEM: S_Cofactor_and_Prostehtic_Group_Biosynthesis</html:p>
			<html:p>PROTEIN_CLASS: 2.7.6.3</html:p>
		</notes>
		<listOfReactants>
			<speciesReference species="M_2ahhmp_c" stoichiometry="1.000000"/>
			<speciesReference species="M_atp_c" stoichiometry="1.000000"/>
		</listOfReactants>
		<listOfProducts>
			<speciesReference species="M_2ahhmd_c" stoichiometry="1.000000"/>
			<speciesReference species="M_amp_c" stoichiometry="1.000000"/>
			<speciesReference species="M_h_c" stoichiometry="1.000000"/>
		</listOfProducts>
	</reaction>
	<reaction id="R_HSAT" name="R_Acetyl_CoAL_homoserine_O_acetyltransferase" reversible="true">
		<notes>
			<html:p>GENE_ASSOCIATION: 7</html:p>
			<html:p>PROTEIN_ASSOCIATION: MetA1</html:p>
			<html:p>SUBSYSTEM: S_Amino_Acid_Metabolism</html:p>
			<html:p>PROTEIN_CLASS: 2.3.1.31</html:p>
		</notes>
		<listOfReactants>
			<speciesReference species="M_accoa_c" stoichiometry="1.000000"/>
			<speciesReference species="M_hom_L_c" stoichiometry="1.000000"/>
		</listOfReactants>
		<listOfProducts>
			<speciesReference species="M_achms_c" stoichiometry="1.000000"/>
			<speciesReference species="M_coa_c" stoichiometry="1.000000"/>
		</listOfProducts>
	</reaction>
	<reaction id="R_HSDy" name="R_homoserine_dehydrogenase__NADPH_" reversible="true">
		<notes>
			<html:p>GENE_ASSOCIATION: 321</html:p>
			<html:p>PROTEIN_ASSOCIATION: Hom</html:p>
			<html:p>SUBSYSTEM: S_Amino_Acid_Metabolism</html:p>
			<html:p>PROTEIN_CLASS: 1.1.1.3</html:p>
		</notes>
		<listOfReactants>
			<speciesReference species="M_hom_L_c" stoichiometry="1.000000"/>
			<speciesReference species="M_nadp_c" stoichiometry="1.000000"/>
		</listOfReactants>
		<listOfProducts>
			<speciesReference species="M_aspsa_c" stoichiometry="1.000000"/>
			<speciesReference species="M_h_c" stoichiometry="1.000000"/>
			<speciesReference species="M_nadph_c" stoichiometry="1.000000"/>
		</listOfProducts>
	</reaction>
	<reaction id="R_HSK" name="R_homoserine_kinase" reversible="false">
		<notes>
			<html:p>GENE_ASSOCIATION: ( 74  or  303 )</html:p>
			<html:p>PROTEIN_ASSOCIATION: ThrB</html:p>
			<html:p>SUBSYSTEM: S_Amino_Acid_Metabolism</html:p>
			<html:p>PROTEIN_CLASS: 2.7.1.39</html:p>
		</notes>
		<listOfReactants>
			<speciesReference species="M_atp_c" stoichiometry="1.000000"/>
			<speciesReference species="M_hom_L_c" stoichiometry="1.000000"/>
		</listOfReactants>
		<listOfProducts>
			<speciesReference species="M_adp_c" stoichiometry="1.000000"/>
			<speciesReference species="M_h_c" stoichiometry="1.000000"/>
			<speciesReference species="M_phom_c" stoichiometry="1.000000"/>
		</listOfProducts>
	</reaction>
	<reaction id="R_HSPMS" name="R_Homospermidine_synthase" reversible="false">
		<notes>
			<html:p>GENE_ASSOCIATION: </html:p>
			<html:p>PROTEIN_ASSOCIATION: </html:p>
			<html:p>SUBSYSTEM: S_Amino_Acid_Metabolism</html:p>
			<html:p>PROTEIN_CLASS: 2.5.1.44</html:p>
		</notes>
		<listOfReactants>
			<speciesReference species="M_ptrc_c" stoichiometry="2.000000"/>
		</listOfReactants>
		<listOfProducts>
			<speciesReference species="M_hspmd_c" stoichiometry="1.000000"/>
			<speciesReference species="M_nh4_c" stoichiometry="1.000000"/>
		</listOfProducts>
	</reaction>
	<reaction id="R_HSTPT" name="R_histidinol_phosphate_transaminase" reversible="false">
		<notes>
			<html:p>GENE_ASSOCIATION: 231</html:p>
			<html:p>PROTEIN_ASSOCIATION: HisC</html:p>
			<html:p>SUBSYSTEM: S_Amino_Acid_Metabolism</html:p>
			<html:p>PROTEIN_CLASS: 2.6.1.9</html:p>
		</notes>
		<listOfReactants>
			<speciesReference species="M_glu_L_c" stoichiometry="1.000000"/>
			<speciesReference species="M_imacp_c" stoichiometry="1.000000"/>
		</listOfReactants>
		<listOfProducts>
			<speciesReference species="M_akg_c" stoichiometry="1.000000"/>
			<speciesReference species="M_h_c" stoichiometry="1.000000"/>
			<speciesReference species="M_hisp_c" stoichiometry="1.000000"/>
		</listOfProducts>
	</reaction>
	<reaction id="R_HTDHL6" name="R__3R__3_Hydroxypalmitoyl_acyl_carrier_protein_hydro_lyase" reversible="false">
		<notes>
			<html:p>GENE_ASSOCIATION: 339</html:p>
			<html:p>PROTEIN_ASSOCIATION: FabZ</html:p>
			<html:p>SUBSYSTEM: S_Lipid_Metabolism</html:p>
			<html:p>PROTEIN_CLASS: 4.2.1.58</html:p>
		</notes>
		<listOfReactants>
			<speciesReference species="M_3htdACP_c" stoichiometry="1.000000"/>
		</listOfReactants>
		<listOfProducts>
			<speciesReference species="M_h2o_c" stoichiometry="1.000000"/>
			<speciesReference species="M_tdeACP_c" stoichiometry="1.000000"/>
		</listOfProducts>
	</reaction>
	<reaction id="R_HTDR6" name="R_3R__3_Hydroxytetradecanoyl_acyl_carrier_proteinNADP_oxidoreductase" reversible="false">
		<notes>
			<html:p>GENE_ASSOCIATION: ( 340  or  189 )</html:p>
			<html:p>PROTEIN_ASSOCIATION: FabG1</html:p>
			<html:p>SUBSYSTEM: S_Lipid_Metabolism</html:p>
			<html:p>PROTEIN_CLASS: 1.1.1.100</html:p>
		</notes>
		<listOfReactants>
			<speciesReference species="M_3oxtdACP_c" stoichiometry="1.000000"/>
			<speciesReference species="M_h_c" stoichiometry="1.000000"/>
			<speciesReference species="M_nadph_c" stoichiometry="1.000000"/>
		</listOfReactants>
		<listOfProducts>
			<speciesReference species="M_3htdACP_c" stoichiometry="1.000000"/>
			<speciesReference species="M_nadp_c" stoichiometry="1.000000"/>
		</listOfProducts>
	</reaction>
	<reaction id="R_HXPRT" name="R_hypoxanthine_phosphoribosyltransferase__Hypoxanthine_" reversible="false">
		<notes>
			<html:p>GENE_ASSOCIATION: ( 196  or  209 )</html:p>
			<html:p>PROTEIN_ASSOCIATION: Hpt</html:p>
			<html:p>SUBSYSTEM: S_Nucleotide_Metabolism</html:p>
			<html:p>PROTEIN_CLASS: 2.4.2.8</html:p>
		</notes>
		<listOfReactants>
			<speciesReference species="M_hxan_c" stoichiometry="1.000000"/>
			<speciesReference species="M_prpp_c" stoichiometry="1.000000"/>
		</listOfReactants>
		<listOfProducts>
			<speciesReference species="M_imp_c" stoichiometry="1.000000"/>
			<speciesReference species="M_ppi_c" stoichiometry="1.000000"/>
		</listOfProducts>
	</reaction>
	<reaction id="R_ICDHy" name="R_isocitrate_dehydrogenase__NADP_" reversible="true">
		<notes>
			<html:p>GENE_ASSOCIATION: 95</html:p>
			<html:p>PROTEIN_ASSOCIATION: Icd</html:p>
			<html:p>SUBSYSTEM: S_Citrate_Cycle__TCA_</html:p>
			<html:p>PROTEIN_CLASS: 1.1.1.42</html:p>
		</notes>
		<listOfReactants>
			<speciesReference species="M_icit_c" stoichiometry="1.000000"/>
			<speciesReference species="M_nadp_c" stoichiometry="1.000000"/>
		</listOfReactants>
		<listOfProducts>
			<speciesReference species="M_akg_c" stoichiometry="1.000000"/>
			<speciesReference species="M_co2_c" stoichiometry="1.000000"/>
			<speciesReference species="M_nadph_c" stoichiometry="1.000000"/>
		</listOfProducts>
	</reaction>
	<reaction id="R_ICSMAT9" name="R_Icosanoyl_acyl_carrier_proteinmalonyl_CoA__C_acyltransferase" reversible="false">
		<notes>
			<html:p>GENE_ASSOCIATION: 338</html:p>
			<html:p>PROTEIN_ASSOCIATION: FabI</html:p>
			<html:p>SUBSYSTEM: S_Lipid_Metabolism</html:p>
			<html:p>PROTEIN_CLASS: 1.3.1.10</html:p>
		</notes>
		<listOfReactants>
			<speciesReference species="M_2ticsacp_c" stoichiometry="1.000000"/>
			<speciesReference species="M_h_c" stoichiometry="1.000000"/>
			<speciesReference species="M_nadh_c" stoichiometry="1.000000"/>
		</listOfReactants>
		<listOfProducts>
			<speciesReference species="M_icsACP_c" stoichiometry="1.000000"/>
			<speciesReference species="M_nad_c" stoichiometry="1.000000"/>
		</listOfProducts>
	</reaction>
	<reaction id="R_IG3PS" name="R_Imidazole_glycerol_3_phosphate_synthase" reversible="false">
		<notes>
			<html:p>GENE_ASSOCIATION: ( 294  or  273  or  297 )</html:p>
			<html:p>PROTEIN_ASSOCIATION: HisF</html:p>
			<html:p>SUBSYSTEM: S_Amino_Acid_Metabolism</html:p>
			<html:p>PROTEIN_CLASS: </html:p>
		</notes>
		<listOfReactants>
			<speciesReference species="M_gln_L_c" stoichiometry="1.000000"/>
			<speciesReference species="M_prlp_c" stoichiometry="1.000000"/>
		</listOfReactants>
		<listOfProducts>
			<speciesReference species="M_aicar_c" stoichiometry="1.000000"/>
			<speciesReference species="M_eig3p_c" stoichiometry="1.000000"/>
			<speciesReference species="M_glu_L_c" stoichiometry="1.000000"/>
			<speciesReference species="M_h_c" stoichiometry="2.000000"/>
		</listOfProducts>
	</reaction>
	<reaction id="R_IGPDH" name="R_imidazoleglycerol_phosphate_dehydratase" reversible="false">
		<notes>
			<html:p>GENE_ASSOCIATION: 230</html:p>
			<html:p>PROTEIN_ASSOCIATION: HisB</html:p>
			<html:p>SUBSYSTEM: S_Amino_Acid_Metabolism</html:p>
			<html:p>PROTEIN_CLASS: 4.2.1.19</html:p>
		</notes>
		<listOfReactants>
			<speciesReference species="M_eig3p_c" stoichiometry="1.000000"/>
			<speciesReference species="M_h_c" stoichiometry="1.000000"/>
		</listOfReactants>
		<listOfProducts>
			<speciesReference species="M_h2o_c" stoichiometry="1.000000"/>
			<speciesReference species="M_imacp_c" stoichiometry="1.000000"/>
		</listOfProducts>
	</reaction>
	<reaction id="R_IGPS" name="R_indole_3_glycerol_phosphate_synthase" reversible="false">
		<notes>
			<html:p>GENE_ASSOCIATION: 376</html:p>
			<html:p>PROTEIN_ASSOCIATION: TrpC</html:p>
			<html:p>SUBSYSTEM: S_Amino_Acid_Metabolism</html:p>
			<html:p>PROTEIN_CLASS: 4.1.1.48</html:p>
		</notes>
		<listOfReactants>
			<speciesReference species="M_2cpr5p_c" stoichiometry="1.000000"/>
			<speciesReference species="M_h_c" stoichiometry="1.000000"/>
		</listOfReactants>
		<listOfProducts>
			<speciesReference species="M_3ig3p_c" stoichiometry="1.000000"/>
			<speciesReference species="M_co2_c" stoichiometry="1.000000"/>
			<speciesReference species="M_h2o_c" stoichiometry="1.000000"/>
		</listOfProducts>
	</reaction>
	<reaction id="R_ILETA" name="R_isoleucine_transaminase" reversible="true">
		<notes>
			<html:p>GENE_ASSOCIATION: 5</html:p>
			<html:p>PROTEIN_ASSOCIATION: IlvE</html:p>
			<html:p>SUBSYSTEM: S_Amino_Acid_Metabolism</html:p>
			<html:p>PROTEIN_CLASS: 2.6.1.42</html:p>
		</notes>
		<listOfReactants>
			<speciesReference species="M_akg_c" stoichiometry="1.000000"/>
			<speciesReference species="M_ile_L_c" stoichiometry="1.000000"/>
		</listOfReactants>
		<listOfProducts>
			<speciesReference species="M_3mop_c" stoichiometry="1.000000"/>
			<speciesReference species="M_glu_L_c" stoichiometry="1.000000"/>
		</listOfProducts>
	</reaction>
	<reaction id="R_ILETRS" name="R_Isoleucyl_tRNA_synthetase" reversible="false">
		<notes>
			<html:p>GENE_ASSOCIATION: 288</html:p>
			<html:p>PROTEIN_ASSOCIATION: IleS</html:p>
			<html:p>SUBSYSTEM: S_Amino_Acid_Metabolism</html:p>
			<html:p>PROTEIN_CLASS: 6.1.1.5</html:p>
		</notes>
		<listOfReactants>
			<speciesReference species="M_atp_c" stoichiometry="1.000000"/>
			<speciesReference species="M_ile_L_c" stoichiometry="1.000000"/>
			<speciesReference species="M_trnaile_c" stoichiometry="1.000000"/>
		</listOfReactants>
		<listOfProducts>
			<speciesReference species="M_amp_c" stoichiometry="1.000000"/>
			<speciesReference species="M_iletrna_c" stoichiometry="1.000000"/>
			<speciesReference species="M_ppi_c" stoichiometry="1.000000"/>
		</listOfProducts>
	</reaction>
	<reaction id="R_ILEabc" name="R_L_isoleucine_transport_via_ABC_system" reversible="false">
		<notes>
			<html:p>GENE_ASSOCIATION: ( 261  or  ( 263  and  264  and  265  and  266  and  267 ) )</html:p>
			<html:p>PROTEIN_ASSOCIATION: ( BraB ) or ( AzlCD )</html:p>
			<html:p>SUBSYSTEM: S_Transport</html:p>
			<html:p>PROTEIN_CLASS: </html:p>
		</notes>
		<listOfReactants>
			<speciesReference species="M_atp_c" stoichiometry="1.000000"/>
			<speciesReference species="M_h2o_c" stoichiometry="1.000000"/>
			<speciesReference species="M_ile_L_e" stoichiometry="1.000000"/>
		</listOfReactants>
		<listOfProducts>
			<speciesReference species="M_adp_c" stoichiometry="1.000000"/>
			<speciesReference species="M_h_c" stoichiometry="1.000000"/>
			<speciesReference species="M_ile_L_c" stoichiometry="1.000000"/>
			<speciesReference species="M_pi_c" stoichiometry="1.000000"/>
		</listOfProducts>
	</reaction>
	<reaction id="R_IMPCir" name="R_IMP_cyclohydrolase" reversible="false">
		<notes>
			<html:p>GENE_ASSOCIATION: 369</html:p>
			<html:p>PROTEIN_ASSOCIATION: PurH</html:p>
			<html:p>SUBSYSTEM: S_Nucleotide_Metabolism</html:p>
			<html:p>PROTEIN_CLASS: 3.5.4.10</html:p>
		</notes>
		<listOfReactants>
			<speciesReference species="M_fprica_c" stoichiometry="1.000000"/>
		</listOfReactants>
		<listOfProducts>
			<speciesReference species="M_h2o_c" stoichiometry="1.000000"/>
			<speciesReference species="M_imp_c" stoichiometry="1.000000"/>
		</listOfProducts>
	</reaction>
	<reaction id="R_IMPD" name="R_IMP_dehydrogenase" reversible="false">
		<notes>
			<html:p>GENE_ASSOCIATION: 65</html:p>
			<html:p>PROTEIN_ASSOCIATION: GuaB</html:p>
			<html:p>SUBSYSTEM: S_Nucleotide_Metabolism</html:p>
			<html:p>PROTEIN_CLASS: 1.1.1.205</html:p>
		</notes>
		<listOfReactants>
			<speciesReference species="M_h2o_c" stoichiometry="1.000000"/>
			<speciesReference species="M_imp_c" stoichiometry="1.000000"/>
			<speciesReference species="M_nad_c" stoichiometry="1.000000"/>
		</listOfReactants>
		<listOfProducts>
			<speciesReference species="M_h_c" stoichiometry="1.000000"/>
			<speciesReference species="M_nadh_c" stoichiometry="1.000000"/>
			<speciesReference species="M_xmp_c" stoichiometry="1.000000"/>
		</listOfProducts>
	</reaction>
	<reaction id="R_IOR" name="R_indolepyruvate_ferredoxin_oxidoreductase" reversible="true">
		<notes>
			<html:p>GENE_ASSOCIATION: ( 269  and  270 )</html:p>
			<html:p>PROTEIN_ASSOCIATION: IorAB1</html:p>
			<html:p>SUBSYSTEM: S_Energy_Metabolism</html:p>
			<html:p>PROTEIN_CLASS: </html:p>
		</notes>
		<listOfReactants>
			<speciesReference species="M_coa_c" stoichiometry="1.000000"/>
			<speciesReference species="M_fdox_c" stoichiometry="2.000000"/>
			<speciesReference species="M_indpyr_c" stoichiometry="1.000000"/>
		</listOfReactants>
		<listOfProducts>
			<speciesReference species="M_co2_c" stoichiometry="1.000000"/>
			<speciesReference species="M_fdred_c" stoichiometry="2.000000"/>
			<speciesReference species="M_h_c" stoichiometry="1.000000"/>
			<speciesReference species="M_indaccoa_c" stoichiometry="1.000000"/>
		</listOfProducts>
	</reaction>
	<reaction id="R_IOR2" name="R_indolepyruvate_ferredoxin_oxidoreductase__phenylpyvurate_" reversible="true">
		<notes>
			<html:p>GENE_ASSOCIATION: ( 269  and  270 )</html:p>
			<html:p>PROTEIN_ASSOCIATION: IorAB1</html:p>
			<html:p>SUBSYSTEM: S_Energy_Metabolism</html:p>
			<html:p>PROTEIN_CLASS: </html:p>
		</notes>
		<listOfReactants>
			<speciesReference species="M_coa_c" stoichiometry="1.000000"/>
			<speciesReference species="M_fdox_c" stoichiometry="2.000000"/>
			<speciesReference species="M_phpyr_c" stoichiometry="1.000000"/>
		</listOfReactants>
		<listOfProducts>
			<speciesReference species="M_co2_c" stoichiometry="1.000000"/>
			<speciesReference species="M_fdred_c" stoichiometry="2.000000"/>
			<speciesReference species="M_h_c" stoichiometry="1.000000"/>
			<speciesReference species="M_phaccoa_c" stoichiometry="1.000000"/>
		</listOfProducts>
	</reaction>
	<reaction id="R_IOR3" name="R_indolepyruvate_ferredoxin_oxidoreductase__hydroxyphenylpyvurate_" reversible="true">
		<notes>
			<html:p>GENE_ASSOCIATION: ( 269  and  270 )</html:p>
			<html:p>PROTEIN_ASSOCIATION: IorAB1</html:p>
			<html:p>SUBSYSTEM: S_Energy_Metabolism</html:p>
			<html:p>PROTEIN_CLASS: </html:p>
		</notes>
		<listOfReactants>
			<speciesReference species="M_34hpp_c" stoichiometry="1.000000"/>
			<speciesReference species="M_coa_c" stoichiometry="1.000000"/>
			<speciesReference species="M_fdox_c" stoichiometry="2.000000"/>
		</listOfReactants>
		<listOfProducts>
			<speciesReference species="M_4hphaccoa_c" stoichiometry="1.000000"/>
			<speciesReference species="M_co2_c" stoichiometry="1.000000"/>
			<speciesReference species="M_fdred_c" stoichiometry="2.000000"/>
			<speciesReference species="M_h_c" stoichiometry="1.000000"/>
		</listOfProducts>
	</reaction>
	<reaction id="R_IPDPS" name="R_1_hydroxy_2_methyl_2__E__butenyl_4_diphosphate_reductase__ipdp_" reversible="false">
		<notes>
			<html:p>GENE_ASSOCIATION: 353</html:p>
			<html:p>PROTEIN_ASSOCIATION: LytB</html:p>
			<html:p>SUBSYSTEM: S_Cofactor_and_Prostehtic_Group_Biosynthesis</html:p>
			<html:p>PROTEIN_CLASS: </html:p>
		</notes>
		<listOfReactants>
			<speciesReference species="M_h_c" stoichiometry="1.000000"/>
			<speciesReference species="M_h2mb4p_c" stoichiometry="1.000000"/>
			<speciesReference species="M_nadh_c" stoichiometry="1.000000"/>
		</listOfReactants>
		<listOfProducts>
			<speciesReference species="M_h2o_c" stoichiometry="1.000000"/>
			<speciesReference species="M_ipdp_c" stoichiometry="1.000000"/>
			<speciesReference species="M_nad_c" stoichiometry="1.000000"/>
		</listOfProducts>
	</reaction>
	<reaction id="R_IPMD" name="R_3_isopropylmalate_dehydrogenase" reversible="false">
		<notes>
			<html:p>GENE_ASSOCIATION: 217</html:p>
			<html:p>PROTEIN_ASSOCIATION: LeuB</html:p>
			<html:p>SUBSYSTEM: S_Amino_Acid_Metabolism</html:p>
			<html:p>PROTEIN_CLASS: 1.1.1.85</html:p>
		</notes>
		<listOfReactants>
			<speciesReference species="M_3c2hmp_c" stoichiometry="1.000000"/>
			<speciesReference species="M_nad_c" stoichiometry="1.000000"/>
		</listOfReactants>
		<listOfProducts>
			<speciesReference species="M_3c4mop_c" stoichiometry="1.000000"/>
			<speciesReference species="M_h_c" stoichiometry="1.000000"/>
			<speciesReference species="M_nadh_c" stoichiometry="1.000000"/>
		</listOfProducts>
	</reaction>
	<reaction id="R_IPMDH" name="R_Isopropylmalate_dehydrogenase" reversible="true">
		<notes>
			<html:p>GENE_ASSOCIATION: 217</html:p>
			<html:p>PROTEIN_ASSOCIATION: LeuB</html:p>
			<html:p>SUBSYSTEM: S_Amino_Acid_Metabolism</html:p>
			<html:p>PROTEIN_CLASS: </html:p>
		</notes>
		<listOfReactants>
			<speciesReference species="M_de3mlt_c" stoichiometry="1.000000"/>
			<speciesReference species="M_nad_c" stoichiometry="1.000000"/>
		</listOfReactants>
		<listOfProducts>
			<speciesReference species="M_2obut_c" stoichiometry="1.000000"/>
			<speciesReference species="M_co2_c" stoichiometry="1.000000"/>
			<speciesReference species="M_h_c" stoichiometry="2.000000"/>
			<speciesReference species="M_nadh_c" stoichiometry="1.000000"/>
		</listOfProducts>
	</reaction>
	<reaction id="R_IPMI1" name="R_Isopropylmalate_isomerase" reversible="true">
		<notes>
			<html:p>GENE_ASSOCIATION: ( 93  and  94  and  218  and  219 )</html:p>
			<html:p>PROTEIN_ASSOCIATION: LeuCD</html:p>
			<html:p>SUBSYSTEM: S_Amino_Acid_Metabolism</html:p>
			<html:p>PROTEIN_CLASS: 4.2.1.35</html:p>
		</notes>
		<listOfReactants>
			<speciesReference species="M_citrmal_c" stoichiometry="1.000000"/>
		</listOfReactants>
		<listOfProducts>
			<speciesReference species="M_ccnt_c" stoichiometry="1.000000"/>
			<speciesReference species="M_h2o_c" stoichiometry="1.000000"/>
		</listOfProducts>
	</reaction>
	<reaction id="R_IPMI2" name="R_Isopropylmalate_isomerase" reversible="true">
		<notes>
			<html:p>GENE_ASSOCIATION: ( 93  and  94  and  218  and  219 )</html:p>
			<html:p>PROTEIN_ASSOCIATION: LeuCD</html:p>
			<html:p>SUBSYSTEM: S_Amino_Acid_Metabolism</html:p>
			<html:p>PROTEIN_CLASS: </html:p>
		</notes>
		<listOfReactants>
			<speciesReference species="M_ccnt_c" stoichiometry="1.000000"/>
			<speciesReference species="M_h2o_c" stoichiometry="1.000000"/>
		</listOfReactants>
		<listOfProducts>
			<speciesReference species="M_de3mlt_c" stoichiometry="1.000000"/>
		</listOfProducts>
	</reaction>
	<reaction id="R_IPPMIa" name="R_3_isopropylmalate_dehydratase" reversible="true">
		<notes>
			<html:p>GENE_ASSOCIATION: ( 93  and  94  and  218  and  219 )</html:p>
			<html:p>PROTEIN_ASSOCIATION: LeuCD</html:p>
			<html:p>SUBSYSTEM: S_Amino_Acid_Metabolism</html:p>
			<html:p>PROTEIN_CLASS: 4.2.1.33</html:p>
		</notes>
		<listOfReactants>
			<speciesReference species="M_3c2hmp_c" stoichiometry="1.000000"/>
		</listOfReactants>
		<listOfProducts>
			<speciesReference species="M_2ippm_c" stoichiometry="1.000000"/>
			<speciesReference species="M_h2o_c" stoichiometry="1.000000"/>
		</listOfProducts>
	</reaction>
	<reaction id="R_IPPMIb" name="R_2_isopropylmalate_hydratase" reversible="true">
		<notes>
			<html:p>GENE_ASSOCIATION: ( 93  and  94  and  218  and  219 )</html:p>
			<html:p>PROTEIN_ASSOCIATION: LeuCD</html:p>
			<html:p>SUBSYSTEM: S_Amino_Acid_Metabolism</html:p>
			<html:p>PROTEIN_CLASS: </html:p>
		</notes>
		<listOfReactants>
			<speciesReference species="M_2ippm_c" stoichiometry="1.000000"/>
			<speciesReference species="M_h2o_c" stoichiometry="1.000000"/>
		</listOfReactants>
		<listOfProducts>
			<speciesReference species="M_3c3hmp_c" stoichiometry="1.000000"/>
		</listOfProducts>
	</reaction>
	<reaction id="R_IPPS" name="R_2_isopropylmalate_synthase" reversible="false">
		<notes>
			<html:p>GENE_ASSOCIATION: ( 220  or  216 )</html:p>
			<html:p>PROTEIN_ASSOCIATION: LeuA</html:p>
			<html:p>SUBSYSTEM: S_Amino_Acid_Metabolism</html:p>
			<html:p>PROTEIN_CLASS: 4.1.3.12</html:p>
		</notes>
		<listOfReactants>
			<speciesReference species="M_3mob_c" stoichiometry="1.000000"/>
			<speciesReference species="M_accoa_c" stoichiometry="1.000000"/>
			<speciesReference species="M_h2o_c" stoichiometry="1.000000"/>
		</listOfReactants>
		<listOfProducts>
			<speciesReference species="M_3c3hmp_c" stoichiometry="1.000000"/>
			<speciesReference species="M_coa_c" stoichiometry="1.000000"/>
			<speciesReference species="M_h_c" stoichiometry="1.000000"/>
		</listOfProducts>
	</reaction>
	<reaction id="R_ITPASE" name="R_dITP_pyrophosphatase" reversible="false">
		<notes>
			<html:p>GENE_ASSOCIATION: 328</html:p>
			<html:p>PROTEIN_ASSOCIATION: IxpP</html:p>
			<html:p>SUBSYSTEM: S_Nucleotide_Metabolism</html:p>
			<html:p>PROTEIN_CLASS: </html:p>
		</notes>
		<listOfReactants>
			<speciesReference species="M_ditp_c" stoichiometry="1.000000"/>
			<speciesReference species="M_h2o_c" stoichiometry="1.000000"/>
		</listOfReactants>
		<listOfProducts>
			<speciesReference species="M_dimp_c" stoichiometry="1.000000"/>
			<speciesReference species="M_ppi_c" stoichiometry="1.000000"/>
		</listOfProducts>
	</reaction>
	<reaction id="R_KARA1" name="R_ketol_acid_reductoisomerase__2_3_dihydroxy_3_methylbutanoate_" reversible="true">
		<notes>
			<html:p>GENE_ASSOCIATION: 221</html:p>
			<html:p>PROTEIN_ASSOCIATION: IlvC</html:p>
			<html:p>SUBSYSTEM: S_Amino_Acid_Metabolism</html:p>
			<html:p>PROTEIN_CLASS: 1.1.1.86</html:p>
		</notes>
		<listOfReactants>
			<speciesReference species="M_23dhmb_c" stoichiometry="1.000000"/>
			<speciesReference species="M_nadp_c" stoichiometry="1.000000"/>
		</listOfReactants>
		<listOfProducts>
			<speciesReference species="M_alac_S_c" stoichiometry="1.000000"/>
			<speciesReference species="M_h_c" stoichiometry="1.000000"/>
			<speciesReference species="M_nadph_c" stoichiometry="1.000000"/>
		</listOfProducts>
	</reaction>
	<reaction id="R_KARA2" name="R_ketol_acid_reductoisomerase__2_Acetolactate_" reversible="true">
		<notes>
			<html:p>GENE_ASSOCIATION: 221</html:p>
			<html:p>PROTEIN_ASSOCIATION: IlvC</html:p>
			<html:p>SUBSYSTEM: S_Amino_Acid_Metabolism</html:p>
			<html:p>PROTEIN_CLASS: 1.1.1.86</html:p>
		</notes>
		<listOfReactants>
			<speciesReference species="M_2ahbut_c" stoichiometry="1.000000"/>
			<speciesReference species="M_h_c" stoichiometry="1.000000"/>
			<speciesReference species="M_nadph_c" stoichiometry="1.000000"/>
		</listOfReactants>
		<listOfProducts>
			<speciesReference species="M_23dhmp_c" stoichiometry="1.000000"/>
			<speciesReference species="M_nadp_c" stoichiometry="1.000000"/>
		</listOfProducts>
	</reaction>
	<reaction id="R_KAS11" name="R_b_ketoacyl_synthetase__Iso_C170_" reversible="false">
		<notes>
			<html:p>GENE_ASSOCIATION: 338</html:p>
			<html:p>PROTEIN_ASSOCIATION: FabI</html:p>
			<html:p>SUBSYSTEM: S_Lipid_Metabolism</html:p>
			<html:p>PROTEIN_CLASS: 2.3.1.41</html:p>
		</notes>
		<listOfReactants>
			<speciesReference species="M_h_c" stoichiometry="17.000000"/>
			<speciesReference species="M_ivcoa_c" stoichiometry="1.000000"/>
			<speciesReference species="M_malcoa_c" stoichiometry="6.000000"/>
			<speciesReference species="M_nadph_c" stoichiometry="12.000000"/>
		</listOfReactants>
		<listOfProducts>
			<speciesReference species="M_co2_c" stoichiometry="6.000000"/>
			<speciesReference species="M_coa_c" stoichiometry="7.000000"/>
			<speciesReference species="M_fa11_c" stoichiometry="1.000000"/>
			<speciesReference species="M_h2o_c" stoichiometry="5.000000"/>
			<speciesReference species="M_nadp_c" stoichiometry="12.000000"/>
		</listOfProducts>
	</reaction>
	<reaction id="R_KAS17" name="R_b_ketoacyl_synthetase__n_C181_" reversible="false">
		<notes>
			<html:p>GENE_ASSOCIATION: 338</html:p>
			<html:p>PROTEIN_ASSOCIATION: FabI</html:p>
			<html:p>SUBSYSTEM: S_Lipid_Metabolism</html:p>
			<html:p>PROTEIN_CLASS: 2.3.1.41</html:p>
		</notes>
		<listOfReactants>
			<speciesReference species="M_accoa_c" stoichiometry="1.000000"/>
			<speciesReference species="M_h_c" stoichiometry="22.000000"/>
			<speciesReference species="M_malcoa_c" stoichiometry="8.000000"/>
			<speciesReference species="M_nadph_c" stoichiometry="15.000000"/>
		</listOfReactants>
		<listOfProducts>
			<speciesReference species="M_co2_c" stoichiometry="8.000000"/>
			<speciesReference species="M_coa_c" stoichiometry="9.000000"/>
			<speciesReference species="M_h2o_c" stoichiometry="7.000000"/>
			<speciesReference species="M_nadp_c" stoichiometry="15.000000"/>
			<speciesReference species="M_ocdcea_c" stoichiometry="1.000000"/>
		</listOfProducts>
	</reaction>
	<reaction id="R_Kt6" name="R_potassium_transport_inout_via_proton_symport" reversible="true">
		<notes>
			<html:p>GENE_ASSOCIATION: ( 180  or  406 )</html:p>
			<html:p>PROTEIN_ASSOCIATION: ( KefC2 ) or ( KefC )</html:p>
			<html:p>SUBSYSTEM: S_Transport</html:p>
			<html:p>PROTEIN_CLASS: </html:p>
		</notes>
		<listOfReactants>
			<speciesReference species="M_h_e" stoichiometry="1.000000"/>
			<speciesReference species="M_k_e" stoichiometry="1.000000"/>
		</listOfReactants>
		<listOfProducts>
			<speciesReference species="M_h_c" stoichiometry="1.000000"/>
			<speciesReference species="M_k_c" stoichiometry="1.000000"/>
		</listOfProducts>
	</reaction>
	<reaction id="R_LDH_L" name="R_L_lactate_dehydrogenase" reversible="true">
		<notes>
			<html:p>GENE_ASSOCIATION: 96</html:p>
			<html:p>PROTEIN_ASSOCIATION: Ldh</html:p>
			<html:p>SUBSYSTEM: S_GlycolysisGluconeogenesis</html:p>
			<html:p>PROTEIN_CLASS: 1.1.1.27</html:p>
		</notes>
		<listOfReactants>
			<speciesReference species="M_lac_L_c" stoichiometry="1.000000"/>
			<speciesReference species="M_nad_c" stoichiometry="1.000000"/>
		</listOfReactants>
		<listOfProducts>
			<speciesReference species="M_h_c" stoichiometry="1.000000"/>
			<speciesReference species="M_nadh_c" stoichiometry="1.000000"/>
			<speciesReference species="M_pyr_c" stoichiometry="1.000000"/>
		</listOfProducts>
	</reaction>
	<reaction id="R_LEUTA" name="R_leucine_transaminase" reversible="true">
		<notes>
			<html:p>GENE_ASSOCIATION: 5</html:p>
			<html:p>PROTEIN_ASSOCIATION: IlvE</html:p>
			<html:p>SUBSYSTEM: S_Amino_Acid_Metabolism</html:p>
			<html:p>PROTEIN_CLASS: 2.6.1.42</html:p>
		</notes>
		<listOfReactants>
			<speciesReference species="M_akg_c" stoichiometry="1.000000"/>
			<speciesReference species="M_leu_L_c" stoichiometry="1.000000"/>
		</listOfReactants>
		<listOfProducts>
			<speciesReference species="M_4mop_c" stoichiometry="1.000000"/>
			<speciesReference species="M_glu_L_c" stoichiometry="1.000000"/>
		</listOfProducts>
	</reaction>
	<reaction id="R_LEUTRS" name="R_Leucyl_tRNA_synthetase" reversible="false">
		<notes>
			<html:p>GENE_ASSOCIATION: 46</html:p>
			<html:p>PROTEIN_ASSOCIATION: LeuS</html:p>
			<html:p>SUBSYSTEM: S_Amino_Acid_Metabolism</html:p>
			<html:p>PROTEIN_CLASS: 6.1.1.4</html:p>
		</notes>
		<listOfReactants>
			<speciesReference species="M_atp_c" stoichiometry="1.000000"/>
			<speciesReference species="M_leu_L_c" stoichiometry="1.000000"/>
			<speciesReference species="M_trnaleu_c" stoichiometry="1.000000"/>
		</listOfReactants>
		<listOfProducts>
			<speciesReference species="M_amp_c" stoichiometry="1.000000"/>
			<speciesReference species="M_leutrna_c" stoichiometry="1.000000"/>
			<speciesReference species="M_ppi_c" stoichiometry="1.000000"/>
		</listOfProducts>
	</reaction>
	<reaction id="R_LEUabc" name="R_L_leucine_transport_via_ABC_system" reversible="false">
		<notes>
			<html:p>GENE_ASSOCIATION: ( 261  or  ( 263  and  264  and  265  and  266  and  267 ) )</html:p>
			<html:p>PROTEIN_ASSOCIATION: ( BraB ) or ( AzlCD )</html:p>
			<html:p>SUBSYSTEM: S_Transport</html:p>
			<html:p>PROTEIN_CLASS: </html:p>
		</notes>
		<listOfReactants>
			<speciesReference species="M_atp_c" stoichiometry="1.000000"/>
			<speciesReference species="M_h2o_c" stoichiometry="1.000000"/>
			<speciesReference species="M_leu_L_e" stoichiometry="1.000000"/>
		</listOfReactants>
		<listOfProducts>
			<speciesReference species="M_adp_c" stoichiometry="1.000000"/>
			<speciesReference species="M_h_c" stoichiometry="1.000000"/>
			<speciesReference species="M_leu_L_c" stoichiometry="1.000000"/>
			<speciesReference species="M_pi_c" stoichiometry="1.000000"/>
		</listOfProducts>
	</reaction>
	<reaction id="R_LPADSS" name="R_Lipid_A_disaccaride_synthase" reversible="false">
		<notes>
			<html:p>GENE_ASSOCIATION: 176</html:p>
			<html:p>PROTEIN_ASSOCIATION: LpxB</html:p>
			<html:p>SUBSYSTEM: S_Cell_Envelope_Biosynthesis</html:p>
			<html:p>PROTEIN_CLASS: 2.4.1.182</html:p>
		</notes>
		<listOfReactants>
			<speciesReference species="M_lipidX_c" stoichiometry="1.000000"/>
			<speciesReference species="M_u23ga_c" stoichiometry="1.000000"/>
		</listOfReactants>
		<listOfProducts>
			<speciesReference species="M_h_c" stoichiometry="1.000000"/>
			<speciesReference species="M_lipidAds_c" stoichiometry="1.000000"/>
			<speciesReference species="M_udp_c" stoichiometry="1.000000"/>
		</listOfProducts>
	</reaction>
	<reaction id="R_LYSAM" name="R_lysine_2_3_aminomutase" reversible="true">
		<notes>
			<html:p>GENE_ASSOCIATION: ( 153  or  48 )</html:p>
			<html:p>PROTEIN_ASSOCIATION: KamA</html:p>
			<html:p>SUBSYSTEM: S_Amino_Acid_Metabolism</html:p>
			<html:p>PROTEIN_CLASS: 5.4.3.2</html:p>
		</notes>
		<listOfReactants>
			<speciesReference species="M_lys_L_c" stoichiometry="1.000000"/>
		</listOfReactants>
		<listOfProducts>
			<speciesReference species="M_36dahx_c" stoichiometry="1.000000"/>
		</listOfProducts>
	</reaction>
	<reaction id="R_LYSTRS" name="R_Lysyl_tRNA_synthetase" reversible="false">
		<notes>
			<html:p>GENE_ASSOCIATION: ( 141  or  247 )</html:p>
			<html:p>PROTEIN_ASSOCIATION: LysS</html:p>
			<html:p>SUBSYSTEM: S_Amino_Acid_Metabolism</html:p>
			<html:p>PROTEIN_CLASS: 6.1.1.6</html:p>
		</notes>
		<listOfReactants>
			<speciesReference species="M_atp_c" stoichiometry="1.000000"/>
			<speciesReference species="M_lys_L_c" stoichiometry="1.000000"/>
			<speciesReference species="M_trnalys_c" stoichiometry="1.000000"/>
		</listOfReactants>
		<listOfProducts>
			<speciesReference species="M_amp_c" stoichiometry="1.000000"/>
			<speciesReference species="M_lystrna_c" stoichiometry="1.000000"/>
			<speciesReference species="M_ppi_c" stoichiometry="1.000000"/>
		</listOfProducts>
	</reaction>
	<reaction id="R_MACPMT" name="R_Malonyl_CoAacyl_carrier_protein_S_malonyltransferase" reversible="false">
		<notes>
			<html:p>GENE_ASSOCIATION: 339</html:p>
			<html:p>PROTEIN_ASSOCIATION: FabD</html:p>
			<html:p>SUBSYSTEM: S_Lipid_Metabolism</html:p>
			<html:p>PROTEIN_CLASS: 2.3.1.39</html:p>
		</notes>
		<listOfReactants>
			<speciesReference species="M_ACP_c" stoichiometry="1.000000"/>
			<speciesReference species="M_malcoa_c" stoichiometry="1.000000"/>
		</listOfReactants>
		<listOfProducts>
			<speciesReference species="M_coa_c" stoichiometry="1.000000"/>
			<speciesReference species="M_malACP_c" stoichiometry="1.000000"/>
		</listOfProducts>
	</reaction>
	<reaction id="R_MAN1PT1" name="R_mannose_1_phosphate_guanylyltransferase" reversible="false">
		<notes>
			<html:p>GENE_ASSOCIATION: ( 322  or  481 )</html:p>
			<html:p>PROTEIN_ASSOCIATION: Mpg</html:p>
			<html:p>SUBSYSTEM: S_Cofactor_and_Prostehtic_Group_Biosynthesis</html:p>
			<html:p>PROTEIN_CLASS: 2.7.7.13</html:p>
		</notes>
		<listOfReactants>
			<speciesReference species="M_gtp_c" stoichiometry="1.000000"/>
			<speciesReference species="M_h_c" stoichiometry="1.000000"/>
			<speciesReference species="M_man1p_c" stoichiometry="1.000000"/>
		</listOfReactants>
		<listOfProducts>
			<speciesReference species="M_gdpman_c" stoichiometry="1.000000"/>
			<speciesReference species="M_ppi_c" stoichiometry="1.000000"/>
		</listOfProducts>
	</reaction>
	<reaction id="R_MAN1PT2" name="R_mannose_1_phosphate_guanylyltransferase__GDP_" reversible="false">
		<notes>
			<html:p>GENE_ASSOCIATION: 75</html:p>
			<html:p>PROTEIN_ASSOCIATION: ManC</html:p>
			<html:p>SUBSYSTEM: S_Cofactor_and_Prosthetic_Group_Biosynthesis</html:p>
			<html:p>PROTEIN_CLASS: 2.7.7.22</html:p>
		</notes>
		<listOfReactants>
			<speciesReference species="M_gdp_c" stoichiometry="1.000000"/>
			<speciesReference species="M_h_c" stoichiometry="1.000000"/>
			<speciesReference species="M_man1p_c" stoichiometry="1.000000"/>
		</listOfReactants>
		<listOfProducts>
			<speciesReference species="M_gdpman_c" stoichiometry="1.000000"/>
			<speciesReference species="M_pi_c" stoichiometry="1.000000"/>
		</listOfProducts>
	</reaction>
	<reaction id="R_MAN6PI" name="R_mannose_6_phosphate_isomerase" reversible="true">
		<notes>
			<html:p>GENE_ASSOCIATION: 113</html:p>
			<html:p>PROTEIN_ASSOCIATION: ManA</html:p>
			<html:p>SUBSYSTEM: S_Energy_Metabolism</html:p>
			<html:p>PROTEIN_CLASS: 5.3.1.8</html:p>
		</notes>
		<listOfReactants>
			<speciesReference species="M_man6p_c" stoichiometry="1.000000"/>
		</listOfReactants>
		<listOfProducts>
			<speciesReference species="M_f6p_c" stoichiometry="1.000000"/>
		</listOfProducts>
	</reaction>
	<reaction id="R_MCMAT2" name="R_Butyryl_acyl_carrier_proteinmalonyl_acyl_carrier_proteinC_acyltransferase__decarboxylating_" reversible="false">
		<notes>
			<html:p>GENE_ASSOCIATION: 274</html:p>
			<html:p>PROTEIN_ASSOCIATION: FabF</html:p>
			<html:p>SUBSYSTEM: S_Lipid_Metabolism</html:p>
			<html:p>PROTEIN_CLASS: 2.3.1.41</html:p>
		</notes>
		<listOfReactants>
			<speciesReference species="M_butACP_c" stoichiometry="1.000000"/>
			<speciesReference species="M_h_c" stoichiometry="1.000000"/>
			<speciesReference species="M_malACP_c" stoichiometry="1.000000"/>
		</listOfReactants>
		<listOfProducts>
			<speciesReference species="M_3oxhACP_c" stoichiometry="1.000000"/>
			<speciesReference species="M_ACP_c" stoichiometry="1.000000"/>
			<speciesReference species="M_co2_c" stoichiometry="1.000000"/>
		</listOfProducts>
	</reaction>
	<reaction id="R_MCMAT3" name="R_Hexanoyl_acyl_carrier_proteinmalonyl_acyl_carrier_protein_C_acyltransferase" reversible="false">
		<notes>
			<html:p>GENE_ASSOCIATION: 274</html:p>
			<html:p>PROTEIN_ASSOCIATION: FabF</html:p>
			<html:p>SUBSYSTEM: S_Lipid_Metabolism</html:p>
			<html:p>PROTEIN_CLASS: 2.3.1.41</html:p>
		</notes>
		<listOfReactants>
			<speciesReference species="M_h_c" stoichiometry="1.000000"/>
			<speciesReference species="M_hexACP_c" stoichiometry="1.000000"/>
			<speciesReference species="M_malACP_c" stoichiometry="1.000000"/>
		</listOfReactants>
		<listOfProducts>
			<speciesReference species="M_3oxocACP_c" stoichiometry="1.000000"/>
			<speciesReference species="M_ACP_c" stoichiometry="1.000000"/>
			<speciesReference species="M_co2_c" stoichiometry="1.000000"/>
		</listOfProducts>
	</reaction>
	<reaction id="R_MCMAT4" name="R_Octanoyl_acyl_carrier_proteinmalonyl_acyl_carrier_protein___C_acyltransferase__decarboxylating_" reversible="false">
		<notes>
			<html:p>GENE_ASSOCIATION: 274</html:p>
			<html:p>PROTEIN_ASSOCIATION: FabF</html:p>
			<html:p>SUBSYSTEM: S_Lipid_Metabolism</html:p>
			<html:p>PROTEIN_CLASS: 2.3.1.41</html:p>
		</notes>
		<listOfReactants>
			<speciesReference species="M_h_c" stoichiometry="1.000000"/>
			<speciesReference species="M_malACP_c" stoichiometry="1.000000"/>
			<speciesReference species="M_octACP_c" stoichiometry="1.000000"/>
		</listOfReactants>
		<listOfProducts>
			<speciesReference species="M_3oxdeACP_c" stoichiometry="1.000000"/>
			<speciesReference species="M_ACP_c" stoichiometry="1.000000"/>
			<speciesReference species="M_co2_c" stoichiometry="1.000000"/>
		</listOfProducts>
	</reaction>
	<reaction id="R_MCMAT5" name="R_Decanoyl_acyl_carrier_proteinmalonyl_acyl_carrier_protein_C_acyltransferase" reversible="false">
		<notes>
			<html:p>GENE_ASSOCIATION: 274</html:p>
			<html:p>PROTEIN_ASSOCIATION: FabF</html:p>
			<html:p>SUBSYSTEM: S_Lipid_Metabolism</html:p>
			<html:p>PROTEIN_CLASS: 2.3.1.41</html:p>
		</notes>
		<listOfReactants>
			<speciesReference species="M_decACP_c" stoichiometry="1.000000"/>
			<speciesReference species="M_h_c" stoichiometry="1.000000"/>
			<speciesReference species="M_malACP_c" stoichiometry="1.000000"/>
		</listOfReactants>
		<listOfProducts>
			<speciesReference species="M_3oxddACP_c" stoichiometry="1.000000"/>
			<speciesReference species="M_ACP_c" stoichiometry="1.000000"/>
			<speciesReference species="M_co2_c" stoichiometry="1.000000"/>
		</listOfProducts>
	</reaction>
	<reaction id="R_MCMAT6" name="R_Dodecanoyl_acyl_carrier_proteinmalonyl_acyl_carrier_protein__C_acyltransferase" reversible="false">
		<notes>
			<html:p>GENE_ASSOCIATION: 274</html:p>
			<html:p>PROTEIN_ASSOCIATION: FabF</html:p>
			<html:p>SUBSYSTEM: S_Lipid_Metabolism</html:p>
			<html:p>PROTEIN_CLASS: 2.3.1.41</html:p>
		</notes>
		<listOfReactants>
			<speciesReference species="M_ddcaACP_c" stoichiometry="1.000000"/>
			<speciesReference species="M_h_c" stoichiometry="1.000000"/>
			<speciesReference species="M_malACP_c" stoichiometry="1.000000"/>
		</listOfReactants>
		<listOfProducts>
			<speciesReference species="M_3oxtdACP_c" stoichiometry="1.000000"/>
			<speciesReference species="M_ACP_c" stoichiometry="1.000000"/>
			<speciesReference species="M_co2_c" stoichiometry="1.000000"/>
		</listOfProducts>
	</reaction>
	<reaction id="R_MCMAT7" name="R_Tetradecanoyl_acyl_carrier_proteinmalonyl_acyl_carrier_protein__C_acyltransferase" reversible="false">
		<notes>
			<html:p>GENE_ASSOCIATION: 274</html:p>
			<html:p>PROTEIN_ASSOCIATION: FabF</html:p>
			<html:p>SUBSYSTEM: S_Lipid_Metabolism</html:p>
			<html:p>PROTEIN_CLASS: 2.3.1.41</html:p>
		</notes>
		<listOfReactants>
			<speciesReference species="M_h_c" stoichiometry="1.000000"/>
			<speciesReference species="M_malACP_c" stoichiometry="1.000000"/>
			<speciesReference species="M_myrsACP_c" stoichiometry="1.000000"/>
		</listOfReactants>
		<listOfProducts>
			<speciesReference species="M_3oxhdACP_c" stoichiometry="1.000000"/>
			<speciesReference species="M_ACP_c" stoichiometry="1.000000"/>
			<speciesReference species="M_co2_c" stoichiometry="1.000000"/>
		</listOfProducts>
	</reaction>
	<reaction id="R_MCMAT8" name="R_Hexadecanoyl_acyl_carrier_proteinmalonyl_acyl_carrier_protein__C_acyltransferase" reversible="false">
		<notes>
			<html:p>GENE_ASSOCIATION: 274</html:p>
			<html:p>PROTEIN_ASSOCIATION: FabF</html:p>
			<html:p>SUBSYSTEM: S_Lipid_Metabolism</html:p>
			<html:p>PROTEIN_CLASS: 2.3.1.41</html:p>
		</notes>
		<listOfReactants>
			<speciesReference species="M_h_c" stoichiometry="1.000000"/>
			<speciesReference species="M_malACP_c" stoichiometry="1.000000"/>
			<speciesReference species="M_palmACP_c" stoichiometry="1.000000"/>
		</listOfReactants>
		<listOfProducts>
			<speciesReference species="M_3oxocdacp_c" stoichiometry="1.000000"/>
			<speciesReference species="M_ACP_c" stoichiometry="1.000000"/>
			<speciesReference species="M_co2_c" stoichiometry="1.000000"/>
		</listOfProducts>
	</reaction>
	<reaction id="R_MCMAT9" name="R_Octadecanoyl_acyl_carrier_proteinmalonyl_acyl_carrier_protein__C_acyltransferase" reversible="false">
		<notes>
			<html:p>GENE_ASSOCIATION: 274</html:p>
			<html:p>PROTEIN_ASSOCIATION: FabF</html:p>
			<html:p>SUBSYSTEM: S_Lipid_Metabolism</html:p>
			<html:p>PROTEIN_CLASS: 2.3.1.41</html:p>
		</notes>
		<listOfReactants>
			<speciesReference species="M_h_c" stoichiometry="1.000000"/>
			<speciesReference species="M_malACP_c" stoichiometry="1.000000"/>
			<speciesReference species="M_ocdACP_c" stoichiometry="1.000000"/>
		</listOfReactants>
		<listOfProducts>
			<speciesReference species="M_3oxicsacp_c" stoichiometry="1.000000"/>
			<speciesReference species="M_ACP_c" stoichiometry="1.000000"/>
			<speciesReference species="M_co2_c" stoichiometry="1.000000"/>
		</listOfProducts>
	</reaction>
	<reaction id="R_MDH" name="R_malate_dehydrogenase" reversible="true">
		<notes>
			<html:p>GENE_ASSOCIATION: 96</html:p>
			<html:p>PROTEIN_ASSOCIATION: Mdh</html:p>
			<html:p>SUBSYSTEM: S_Citrate_Cycle__TCA_</html:p>
			<html:p>PROTEIN_CLASS: 1.1.1.37</html:p>
		</notes>
		<listOfReactants>
			<speciesReference species="M_mal_L_c" stoichiometry="1.000000"/>
			<speciesReference species="M_nad_c" stoichiometry="1.000000"/>
		</listOfReactants>
		<listOfProducts>
			<speciesReference species="M_h_c" stoichiometry="1.000000"/>
			<speciesReference species="M_nadh_c" stoichiometry="1.000000"/>
			<speciesReference species="M_oaa_c" stoichiometry="1.000000"/>
		</listOfProducts>
	</reaction>
	<reaction id="R_MECDPDH" name="R_2C_methyl_D_erythritol_2_4_cyclodiphosphate_dehydratase" reversible="false">
		<notes>
			<html:p>GENE_ASSOCIATION: 57</html:p>
			<html:p>PROTEIN_ASSOCIATION: IspG</html:p>
			<html:p>SUBSYSTEM: S_Cofactor_and_Prostehtic_Group_Biosynthesis</html:p>
			<html:p>PROTEIN_CLASS: </html:p>
		</notes>
		<listOfReactants>
			<speciesReference species="M_2mecdp_c" stoichiometry="1.000000"/>
			<speciesReference species="M_nadh_c" stoichiometry="1.000000"/>
		</listOfReactants>
		<listOfProducts>
			<speciesReference species="M_h2mb4p_c" stoichiometry="1.000000"/>
			<speciesReference species="M_h2o_c" stoichiometry="1.000000"/>
			<speciesReference species="M_nad_c" stoichiometry="1.000000"/>
		</listOfProducts>
	</reaction>
	<reaction id="R_MECDPS" name="R_2_C_methyl_D_erythritol_2_4_cyclodiphosphate_synthase" reversible="false">
		<notes>
			<html:p>GENE_ASSOCIATION: 17</html:p>
			<html:p>PROTEIN_ASSOCIATION: IspF</html:p>
			<html:p>SUBSYSTEM: S_Cofactor_and_Prostehtic_Group_Biosynthesis</html:p>
			<html:p>PROTEIN_CLASS: </html:p>
		</notes>
		<listOfReactants>
			<speciesReference species="M_2p4c2me_c" stoichiometry="1.000000"/>
		</listOfReactants>
		<listOfProducts>
			<speciesReference species="M_2mecdp_c" stoichiometry="1.000000"/>
			<speciesReference species="M_cmp_c" stoichiometry="1.000000"/>
		</listOfProducts>
	</reaction>
	<reaction id="R_MEPCT" name="R_2_C_methyl_D_erythritol_4_phosphate_cytidylyltransferase" reversible="false">
		<notes>
			<html:p>GENE_ASSOCIATION: 16</html:p>
			<html:p>PROTEIN_ASSOCIATION: IspD</html:p>
			<html:p>SUBSYSTEM: S_Cofactor_and_Prostehtic_Group_Biosynthesis</html:p>
			<html:p>PROTEIN_CLASS: </html:p>
		</notes>
		<listOfReactants>
			<speciesReference species="M_2me4p_c" stoichiometry="1.000000"/>
			<speciesReference species="M_ctp_c" stoichiometry="1.000000"/>
			<speciesReference species="M_h_c" stoichiometry="1.000000"/>
		</listOfReactants>
		<listOfProducts>
			<speciesReference species="M_4c2me_c" stoichiometry="1.000000"/>
			<speciesReference species="M_ppi_c" stoichiometry="1.000000"/>
		</listOfProducts>
	</reaction>
	<reaction id="R_METACH" name="R_O_Acetyl_L_homoserine_acetate_lyase__adding_methanethiol_" reversible="true">
		<notes>
			<html:p>GENE_ASSOCIATION: </html:p>
			<html:p>PROTEIN_ASSOCIATION: </html:p>
			<html:p>SUBSYSTEM: S_Amino_Acid_Metabolism</html:p>
			<html:p>PROTEIN_CLASS: 4.2.99.10</html:p>
		</notes>
		<listOfReactants>
			<speciesReference species="M_achms_c" stoichiometry="1.000000"/>
			<speciesReference species="M_h2s_c" stoichiometry="1.000000"/>
		</listOfReactants>
		<listOfProducts>
			<speciesReference species="M_ac_c" stoichiometry="1.000000"/>
			<speciesReference species="M_hcys_L_c" stoichiometry="1.000000"/>
		</listOfProducts>
	</reaction>
	<reaction id="R_METAT" name="R_methionine_adenosyltransferase" reversible="false">
		<notes>
			<html:p>GENE_ASSOCIATION: 115</html:p>
			<html:p>PROTEIN_ASSOCIATION: MetK</html:p>
			<html:p>SUBSYSTEM: S_Amino_Acid_Metabolism</html:p>
			<html:p>PROTEIN_CLASS: 2.5.1.6</html:p>
		</notes>
		<listOfReactants>
			<speciesReference species="M_atp_c" stoichiometry="1.000000"/>
			<speciesReference species="M_h2o_c" stoichiometry="1.000000"/>
			<speciesReference species="M_met_L_c" stoichiometry="1.000000"/>
		</listOfReactants>
		<listOfProducts>
			<speciesReference species="M_amet_c" stoichiometry="1.000000"/>
			<speciesReference species="M_pi_c" stoichiometry="1.000000"/>
			<speciesReference species="M_ppi_c" stoichiometry="1.000000"/>
		</listOfProducts>
	</reaction>
	<reaction id="R_METS" name="R_methionine_synthase" reversible="false">
		<notes>
			<html:p>GENE_ASSOCIATION: </html:p>
			<html:p>PROTEIN_ASSOCIATION: </html:p>
			<html:p>SUBSYSTEM: S_Amino_Acid_Metabolism</html:p>
			<html:p>PROTEIN_CLASS: 2.1.1.13</html:p>
		</notes>
		<listOfReactants>
			<speciesReference species="M_5mthf_c" stoichiometry="1.000000"/>
			<speciesReference species="M_hcys_L_c" stoichiometry="1.000000"/>
		</listOfReactants>
		<listOfProducts>
			<speciesReference species="M_h_c" stoichiometry="1.000000"/>
			<speciesReference species="M_met_L_c" stoichiometry="1.000000"/>
			<speciesReference species="M_thf_c" stoichiometry="1.000000"/>
		</listOfProducts>
	</reaction>
	<reaction id="R_METSR_S1" name="R_L_methionine_S_oxide_reductase__trdrd_" reversible="false">
		<notes>
			<html:p>GENE_ASSOCIATION: ( 438  or  330 )</html:p>
			<html:p>PROTEIN_ASSOCIATION: MsrA</html:p>
			<html:p>SUBSYSTEM: S_Amino_Acid_Metabolism</html:p>
			<html:p>PROTEIN_CLASS: </html:p>
		</notes>
		<listOfReactants>
			<speciesReference species="M_metox_c" stoichiometry="1.000000"/>
			<speciesReference species="M_trdrd_c" stoichiometry="1.000000"/>
		</listOfReactants>
		<listOfProducts>
			<speciesReference species="M_h2o_c" stoichiometry="1.000000"/>
			<speciesReference species="M_met_L_c" stoichiometry="1.000000"/>
			<speciesReference species="M_trdox_c" stoichiometry="1.000000"/>
		</listOfProducts>
	</reaction>
	<reaction id="R_METSR_S2" name="R_L_methionine_S_oxide_reductase__H2O2_" reversible="false">
		<notes>
			<html:p>GENE_ASSOCIATION: ( 438  or  330 )</html:p>
			<html:p>PROTEIN_ASSOCIATION: MsrA</html:p>
			<html:p>SUBSYSTEM: S_Amino_Acid_Metabolism</html:p>
			<html:p>PROTEIN_CLASS: </html:p>
		</notes>
		<listOfReactants>
			<speciesReference species="M_h2o2_c" stoichiometry="1.000000"/>
			<speciesReference species="M_met_L_c" stoichiometry="1.000000"/>
		</listOfReactants>
		<listOfProducts>
			<speciesReference species="M_h2o_c" stoichiometry="1.000000"/>
			<speciesReference species="M_metox_c" stoichiometry="1.000000"/>
		</listOfProducts>
	</reaction>
	<reaction id="R_METTRS" name="R_Methionyl_tRNA_synthetase" reversible="false">
		<notes>
			<html:p>GENE_ASSOCIATION: 66</html:p>
			<html:p>PROTEIN_ASSOCIATION: MetG</html:p>
			<html:p>SUBSYSTEM: S_Amino_Acid_Metabolism</html:p>
			<html:p>PROTEIN_CLASS: 6.1.1.10</html:p>
		</notes>
		<listOfReactants>
			<speciesReference species="M_atp_c" stoichiometry="1.000000"/>
			<speciesReference species="M_met_L_c" stoichiometry="1.000000"/>
			<speciesReference species="M_trnamet_c" stoichiometry="1.000000"/>
		</listOfReactants>
		<listOfProducts>
			<speciesReference species="M_amp_c" stoichiometry="1.000000"/>
			<speciesReference species="M_mettrna_c" stoichiometry="1.000000"/>
			<speciesReference species="M_ppi_c" stoichiometry="1.000000"/>
		</listOfProducts>
	</reaction>
	<reaction id="R_MGSA" name="R_methylglyoxal_synthase" reversible="false">
		<notes>
			<html:p>GENE_ASSOCIATION: ( 30  or  397 )</html:p>
			<html:p>PROTEIN_ASSOCIATION: MgsA</html:p>
			<html:p>SUBSYSTEM: S_Energy_Metabolism</html:p>
			<html:p>PROTEIN_CLASS: 4.2.3.3</html:p>
		</notes>
		<listOfReactants>
			<speciesReference species="M_dhap_c" stoichiometry="1.000000"/>
		</listOfReactants>
		<listOfProducts>
			<speciesReference species="M_mthgxl_c" stoichiometry="1.000000"/>
			<speciesReference species="M_pi_c" stoichiometry="1.000000"/>
		</listOfProducts>
	</reaction>
	<reaction id="R_MGt5" name="R_magnesium_transport_inout_via_permease__no_H_" reversible="true">
		<notes>
			<html:p>GENE_ASSOCIATION: ( 82  or  142 )</html:p>
			<html:p>PROTEIN_ASSOCIATION: CorA1</html:p>
			<html:p>SUBSYSTEM: S_Transport</html:p>
			<html:p>PROTEIN_CLASS: </html:p>
		</notes>
		<listOfReactants>
			<speciesReference species="M_mg2_c" stoichiometry="1.000000"/>
		</listOfReactants>
		<listOfProducts>
			<speciesReference species="M_mg2_e" stoichiometry="1.000000"/>
		</listOfProducts>
	</reaction>
	<reaction id="R_MICITH" name="R_2_methylisocitrate_hydratase" reversible="false">
		<notes>
			<html:p>GENE_ASSOCIATION: ( 93  and  94  and  218  and  219 )</html:p>
			<html:p>PROTEIN_ASSOCIATION: Aco3</html:p>
			<html:p>SUBSYSTEM: S_Citrate_Cycle__TCA_</html:p>
			<html:p>PROTEIN_CLASS: 4.2.1.99</html:p>
		</notes>
		<listOfReactants>
			<speciesReference species="M_2mcacn_c" stoichiometry="1.000000"/>
			<speciesReference species="M_h2o_c" stoichiometry="1.000000"/>
		</listOfReactants>
		<listOfProducts>
			<speciesReference species="M_micit_c" stoichiometry="1.000000"/>
		</listOfProducts>
	</reaction>
	<reaction id="R_MNabc" name="R_manganese_transport_via_ABC_system" reversible="false">
		<notes>
			<html:p>GENE_ASSOCIATION: ( 155  and  157  and  156 )</html:p>
			<html:p>PROTEIN_ASSOCIATION: ( ZnuA and ZnuB and ZnuC )</html:p>
			<html:p>SUBSYSTEM: S_Transport</html:p>
			<html:p>PROTEIN_CLASS: </html:p>
		</notes>
		<listOfReactants>
			<speciesReference species="M_atp_c" stoichiometry="1.000000"/>
			<speciesReference species="M_h2o_c" stoichiometry="1.000000"/>
			<speciesReference species="M_mn2_e" stoichiometry="1.000000"/>
		</listOfReactants>
		<listOfProducts>
			<speciesReference species="M_adp_c" stoichiometry="1.000000"/>
			<speciesReference species="M_h_c" stoichiometry="1.000000"/>
			<speciesReference species="M_mn2_c" stoichiometry="1.000000"/>
			<speciesReference species="M_pi_c" stoichiometry="1.000000"/>
		</listOfProducts>
	</reaction>
	<reaction id="R_MOBDabc" name="R_molybdate_transport_via_ABC_system" reversible="false">
		<notes>
			<html:p>GENE_ASSOCIATION: ( 496  and  497  and  498 )</html:p>
			<html:p>PROTEIN_ASSOCIATION: ModABC</html:p>
			<html:p>SUBSYSTEM: S_Transport</html:p>
			<html:p>PROTEIN_CLASS: </html:p>
		</notes>
		<listOfReactants>
			<speciesReference species="M_atp_c" stoichiometry="1.000000"/>
			<speciesReference species="M_h2o_c" stoichiometry="1.000000"/>
			<speciesReference species="M_mobd_e" stoichiometry="1.000000"/>
		</listOfReactants>
		<listOfProducts>
			<speciesReference species="M_adp_c" stoichiometry="1.000000"/>
			<speciesReference species="M_h_c" stoichiometry="1.000000"/>
			<speciesReference species="M_mobd_c" stoichiometry="1.000000"/>
			<speciesReference species="M_pi_c" stoichiometry="1.000000"/>
		</listOfProducts>
	</reaction>
	<reaction id="R_MOHMT" name="R_3_methyl_2_oxobutanoate_hydroxymethyltransferase" reversible="false">
		<notes>
			<html:p>GENE_ASSOCIATION: 211</html:p>
			<html:p>PROTEIN_ASSOCIATION: PanB</html:p>
			<html:p>SUBSYSTEM: S_Cofactor_and_Prostehtic_Group_Biosynthesis</html:p>
			<html:p>PROTEIN_CLASS: 2.1.2.11</html:p>
		</notes>
		<listOfReactants>
			<speciesReference species="M_3mob_c" stoichiometry="1.000000"/>
			<speciesReference species="M_h2o_c" stoichiometry="1.000000"/>
			<speciesReference species="M_mlthf_c" stoichiometry="1.000000"/>
		</listOfReactants>
		<listOfProducts>
			<speciesReference species="M_2dhp_c" stoichiometry="1.000000"/>
			<speciesReference species="M_thf_c" stoichiometry="1.000000"/>
		</listOfProducts>
	</reaction>
	<reaction id="R_MPGSP" name="R_Mannosyl_3_phosphoglycerate_synthase" reversible="true">
		<notes>
			<html:p>GENE_ASSOCIATION: 356</html:p>
			<html:p>PROTEIN_ASSOCIATION: MpgSP</html:p>
			<html:p>SUBSYSTEM: S_Lipid_Metabolism</html:p>
			<html:p>PROTEIN_CLASS: 2.4.1.217</html:p>
		</notes>
		<listOfReactants>
			<speciesReference species="M_3pg_c" stoichiometry="1.000000"/>
			<speciesReference species="M_gdpman_c" stoichiometry="1.000000"/>
			<speciesReference species="M_h_c" stoichiometry="2.000000"/>
		</listOfReactants>
		<listOfProducts>
			<speciesReference species="M_2m3pg_c" stoichiometry="1.000000"/>
			<speciesReference species="M_gdp_c" stoichiometry="1.000000"/>
		</listOfProducts>
	</reaction>
	<reaction id="R_MTAP" name="R_5__methylthioadenosine_phosphorylase" reversible="false">
		<notes>
			<html:p>GENE_ASSOCIATION: 117</html:p>
			<html:p>PROTEIN_ASSOCIATION: MtaP</html:p>
			<html:p>SUBSYSTEM: S_Nucleotide_Metabolism</html:p>
			<html:p>PROTEIN_CLASS: 2.4.2.28</html:p>
		</notes>
		<listOfReactants>
			<speciesReference species="M_5mta_c" stoichiometry="1.000000"/>
			<speciesReference species="M_pi_c" stoichiometry="1.000000"/>
		</listOfReactants>
		<listOfProducts>
			<speciesReference species="M_5mdr1p_c" stoichiometry="1.000000"/>
			<speciesReference species="M_ade_c" stoichiometry="1.000000"/>
		</listOfProducts>
	</reaction>
	<reaction id="R_MTHFC" name="R_methenyltetrahydrofolate_cyclohydrolase" reversible="true">
		<notes>
			<html:p>GENE_ASSOCIATION: ( 173  or  175 )</html:p>
			<html:p>PROTEIN_ASSOCIATION: ( FolD  ) or ( Fhs )</html:p>
			<html:p>SUBSYSTEM: S_Cofactor_and_Prostehtic_Group_Biosynthesis</html:p>
			<html:p>PROTEIN_CLASS: 3.5.4.9</html:p>
		</notes>
		<listOfReactants>
			<speciesReference species="M_h2o_c" stoichiometry="1.000000"/>
			<speciesReference species="M_methf_c" stoichiometry="1.000000"/>
		</listOfReactants>
		<listOfProducts>
			<speciesReference species="M_10fthf_c" stoichiometry="1.000000"/>
			<speciesReference species="M_h_c" stoichiometry="1.000000"/>
		</listOfProducts>
	</reaction>
	<reaction id="R_MTHFD" name="R_methylenetetrahydrofolate_dehydrogenase__NADP_" reversible="true">
		<notes>
			<html:p>GENE_ASSOCIATION: ( 173  or  175 )</html:p>
			<html:p>PROTEIN_ASSOCIATION: ( FolD  ) or ( Fhs )</html:p>
			<html:p>SUBSYSTEM: S_Cofactor_and_Prostehtic_Group_Biosynthesis</html:p>
			<html:p>PROTEIN_CLASS: 1.5.1.5</html:p>
		</notes>
		<listOfReactants>
			<speciesReference species="M_mlthf_c" stoichiometry="1.000000"/>
			<speciesReference species="M_nadp_c" stoichiometry="1.000000"/>
		</listOfReactants>
		<listOfProducts>
			<speciesReference species="M_methf_c" stoichiometry="1.000000"/>
			<speciesReference species="M_nadph_c" stoichiometry="1.000000"/>
		</listOfProducts>
	</reaction>
	<reaction id="R_MTHFR1" name="R_5_10_methylenetetrahydrofolate_reductase__NADP_" reversible="false">
		<notes>
			<html:p>GENE_ASSOCIATION: </html:p>
			<html:p>PROTEIN_ASSOCIATION: </html:p>
			<html:p>SUBSYSTEM: S_Amino_Acid_Metabolism</html:p>
			<html:p>PROTEIN_CLASS: 1.7.99.5</html:p>
		</notes>
		<listOfReactants>
			<speciesReference species="M_h_c" stoichiometry="2.000000"/>
			<speciesReference species="M_mlthf_c" stoichiometry="1.000000"/>
			<speciesReference species="M_nadph_c" stoichiometry="1.000000"/>
		</listOfReactants>
		<listOfProducts>
			<speciesReference species="M_5mthf_c" stoichiometry="1.000000"/>
			<speciesReference species="M_nadp_c" stoichiometry="1.000000"/>
		</listOfProducts>
	</reaction>
	<reaction id="R_MTRI" name="R_5_methylthioribose_1_phosphate_isomerase" reversible="true">
		<notes>
			<html:p>GENE_ASSOCIATION: 118</html:p>
			<html:p>PROTEIN_ASSOCIATION: YkrS</html:p>
			<html:p>SUBSYSTEM: S_Amino_Acid_Metabolism</html:p>
			<html:p>PROTEIN_CLASS: 5.3.1.23</html:p>
		</notes>
		<listOfReactants>
			<speciesReference species="M_5mdr1p_c" stoichiometry="1.000000"/>
		</listOfReactants>
		<listOfProducts>
			<speciesReference species="M_5mdru1p_c" stoichiometry="1.000000"/>
		</listOfProducts>
	</reaction>
	<reaction id="R_N2t" name="R_nitrogen_transport_diffusion" reversible="true">
		<notes>
			<html:p>GENE_ASSOCIATION: </html:p>
			<html:p>PROTEIN_ASSOCIATION: </html:p>
			<html:p>SUBSYSTEM: S_Transport</html:p>
			<html:p>PROTEIN_CLASS: </html:p>
		</notes>
		<listOfReactants>
			<speciesReference species="M_n2_c" stoichiometry="1.000000"/>
		</listOfReactants>
		<listOfProducts>
			<speciesReference species="M_n2_e" stoichiometry="1.000000"/>
		</listOfProducts>
	</reaction>
	<reaction id="R_NADH4" name="R_NADH_dehydrogenase__Menaquinone_7__no_proton_" reversible="false">
		<notes>
			<html:p>GENE_ASSOCIATION: ( ( 35  and  36  and  37  and  38 )  or  ( 249  and  250  and  251  and  252  and  253  and  254  and  255  and  256  and  257  and  258  and  259 )  or  149  or  ( 241  and  242  and  243 )  or  91  or  ( 185  and  186  and  187 )  or  ( 391  and  392  and  393  and  394  and  395  and  396 ) )</html:p>
			<html:p>PROTEIN_ASSOCIATION: Nadhd5</html:p>
			<html:p>SUBSYSTEM: S_Energy_Metabolism</html:p>
			<html:p>PROTEIN_CLASS: 1.6.5.3</html:p>
		</notes>
		<listOfReactants>
			<speciesReference species="M_h_c" stoichiometry="1.000000"/>
			<speciesReference species="M_mqn7_c" stoichiometry="1.000000"/>
			<speciesReference species="M_nadh_c" stoichiometry="1.000000"/>
		</listOfReactants>
		<listOfProducts>
			<speciesReference species="M_mql7_c" stoichiometry="1.000000"/>
			<speciesReference species="M_nad_c" stoichiometry="1.000000"/>
		</listOfProducts>
	</reaction>
	<reaction id="R_NADH6" name="R_NADH_dehydrogenase__ubiquinone_8__35_protons_" reversible="false">
		<notes>
			<html:p>GENE_ASSOCIATION: ( ( 35  and  36  and  37  and  38 )  or  ( 249  and  250  and  251  and  252  and  253  and  254  and  255  and  256  and  257  and  258  and  259 )  or  149  or  ( 241  and  242  and  243 )  or  91  or  ( 185  and  186  and  187 )  or  ( 391  and  392  and  393  and  394  and  395  and  396 ) )</html:p>
			<html:p>PROTEIN_ASSOCIATION: Nadhd5</html:p>
			<html:p>SUBSYSTEM: S_Energy_Metabolism</html:p>
			<html:p>PROTEIN_CLASS: 1.6.5.3</html:p>
		</notes>
		<listOfReactants>
			<speciesReference species="M_h_c" stoichiometry="4.500000"/>
			<speciesReference species="M_nadh_c" stoichiometry="1.000000"/>
			<speciesReference species="M_ubq8_c" stoichiometry="1.000000"/>
		</listOfReactants>
		<listOfProducts>
			<speciesReference species="M_nad_c" stoichiometry="1.000000"/>
			<speciesReference species="M_ubq8h2_c" stoichiometry="1.000000"/>
			<speciesReference species="M_h_e" stoichiometry="3.500000"/>
		</listOfProducts>
	</reaction>
	<reaction id="R_NADH7" name="R_NADH_dehydrogenase__menaquinone_8__2_protons_" reversible="false">
		<notes>
			<html:p>GENE_ASSOCIATION: ( ( 35  and  36  and  37  and  38 )  or  ( 249  and  250  and  251  and  252  and  253  and  254  and  255  and  256  and  257  and  258  and  259 )  or  149  or  ( 241  and  242  and  243 )  or  91  or  ( 185  and  186  and  187 )  or  ( 391  and  392  and  393  and  394  and  395  and  396 ) )</html:p>
			<html:p>PROTEIN_ASSOCIATION: Nadhd5</html:p>
			<html:p>SUBSYSTEM: S_Energy_Metabolism</html:p>
			<html:p>PROTEIN_CLASS: 1.6.5.3</html:p>
		</notes>
		<listOfReactants>
			<speciesReference species="M_h_c" stoichiometry="3.000000"/>
			<speciesReference species="M_mqn8_c" stoichiometry="1.000000"/>
			<speciesReference species="M_nadh_c" stoichiometry="1.000000"/>
		</listOfReactants>
		<listOfProducts>
			<speciesReference species="M_mql8_c" stoichiometry="1.000000"/>
			<speciesReference species="M_nad_c" stoichiometry="1.000000"/>
			<speciesReference species="M_h_e" stoichiometry="2.000000"/>
		</listOfProducts>
	</reaction>
	<reaction id="R_NADH8" name="R_NADH_dehydrogenase__demethylmenaquinone_8__28_protons_" reversible="false">
		<notes>
			<html:p>GENE_ASSOCIATION: ( ( 35  and  36  and  37  and  38 )  or  ( 249  and  250  and  251  and  252  and  253  and  254  and  255  and  256  and  257  and  258  and  259 )  or  149  or  ( 241  and  242  and  243 )  or  91  or  ( 185  and  186  and  187 )  or  ( 391  and  392  and  393  and  394  and  395  and  396 ) )</html:p>
			<html:p>PROTEIN_ASSOCIATION: Nadhd5</html:p>
			<html:p>SUBSYSTEM: S_Energy_Metabolism</html:p>
			<html:p>PROTEIN_CLASS: 1.6.5.3</html:p>
		</notes>
		<listOfReactants>
			<speciesReference species="M_2dmmq8_c" stoichiometry="1.000000"/>
			<speciesReference species="M_h_c" stoichiometry="3.800000"/>
			<speciesReference species="M_nadh_c" stoichiometry="1.000000"/>
		</listOfReactants>
		<listOfProducts>
			<speciesReference species="M_2dmmql8_c" stoichiometry="1.000000"/>
			<speciesReference species="M_nad_c" stoichiometry="1.000000"/>
			<speciesReference species="M_h_e" stoichiometry="2.800000"/>
		</listOfProducts>
	</reaction>
	<reaction id="R_NADK" name="R_NAD_kinase" reversible="false">
		<notes>
			<html:p>GENE_ASSOCIATION: 101</html:p>
			<html:p>PROTEIN_ASSOCIATION: NadK</html:p>
			<html:p>SUBSYSTEM: S_Cofactor_and_Prostehtic_Group_Biosynthesis</html:p>
			<html:p>PROTEIN_CLASS: 2.7.1.23</html:p>
		</notes>
		<listOfReactants>
			<speciesReference species="M_atp_c" stoichiometry="1.000000"/>
			<speciesReference species="M_nad_c" stoichiometry="1.000000"/>
		</listOfReactants>
		<listOfProducts>
			<speciesReference species="M_adp_c" stoichiometry="1.000000"/>
			<speciesReference species="M_h_c" stoichiometry="1.000000"/>
			<speciesReference species="M_nadp_c" stoichiometry="1.000000"/>
		</listOfProducts>
	</reaction>
	<reaction id="R_NADPH12" name="R_Quinone_oxidoreductase" reversible="false">
		<notes>
			<html:p>GENE_ASSOCIATION: ( 37  and  187  and  243 )</html:p>
			<html:p>PROTEIN_ASSOCIATION: Nadphd</html:p>
			<html:p>SUBSYSTEM: S_Energy_Metabolism</html:p>
			<html:p>PROTEIN_CLASS: 1.6.5.5</html:p>
		</notes>
		<listOfReactants>
			<speciesReference species="M_h_c" stoichiometry="1.000000"/>
			<speciesReference species="M_nadph_c" stoichiometry="1.000000"/>
			<speciesReference species="M_ubq8_c" stoichiometry="1.000000"/>
		</listOfReactants>
		<listOfProducts>
			<speciesReference species="M_nadp_c" stoichiometry="1.000000"/>
			<speciesReference species="M_ubq8h2_c" stoichiometry="1.000000"/>
		</listOfProducts>
	</reaction>
	<reaction id="R_NADS1" name="R_NAD_synthase__nh4_" reversible="false">
		<notes>
			<html:p>GENE_ASSOCIATION: 302</html:p>
			<html:p>PROTEIN_ASSOCIATION: NadE</html:p>
			<html:p>SUBSYSTEM: S_Cofactor_and_Prostehtic_Group_Biosynthesis</html:p>
			<html:p>PROTEIN_CLASS: 6.3.1.5</html:p>
		</notes>
		<listOfReactants>
			<speciesReference species="M_atp_c" stoichiometry="1.000000"/>
			<speciesReference species="M_dnad_c" stoichiometry="1.000000"/>
			<speciesReference species="M_nh4_c" stoichiometry="1.000000"/>
		</listOfReactants>
		<listOfProducts>
			<speciesReference species="M_amp_c" stoichiometry="1.000000"/>
			<speciesReference species="M_h_c" stoichiometry="1.000000"/>
			<speciesReference species="M_nad_c" stoichiometry="1.000000"/>
			<speciesReference species="M_ppi_c" stoichiometry="1.000000"/>
		</listOfProducts>
	</reaction>
	<reaction id="R_NADS2" name="R_NAD___synthase__glutamine_hydrolyzing_" reversible="false">
		<notes>
			<html:p>GENE_ASSOCIATION: 289</html:p>
			<html:p>PROTEIN_ASSOCIATION: NadE2</html:p>
			<html:p>SUBSYSTEM: S_Cofactor_and_Prostehtic_Group_Biosynthesis</html:p>
			<html:p>PROTEIN_CLASS: 6.3.5.1</html:p>
		</notes>
		<listOfReactants>
			<speciesReference species="M_atp_c" stoichiometry="1.000000"/>
			<speciesReference species="M_dnad_c" stoichiometry="1.000000"/>
			<speciesReference species="M_gln_L_c" stoichiometry="1.000000"/>
			<speciesReference species="M_h2o_c" stoichiometry="1.000000"/>
		</listOfReactants>
		<listOfProducts>
			<speciesReference species="M_amp_c" stoichiometry="1.000000"/>
			<speciesReference species="M_glu_L_c" stoichiometry="1.000000"/>
			<speciesReference species="M_h_c" stoichiometry="1.000000"/>
			<speciesReference species="M_nad_c" stoichiometry="1.000000"/>
			<speciesReference species="M_ppi_c" stoichiometry="1.000000"/>
		</listOfProducts>
	</reaction>
	<reaction id="R_NAMNPP" name="R_nicotinic_acid_mononucleotide_pyrophosphorylase" reversible="false">
		<notes>
			<html:p>GENE_ASSOCIATION: 370</html:p>
			<html:p>PROTEIN_ASSOCIATION: PncB</html:p>
			<html:p>SUBSYSTEM: S_Nucleotide_Metabolism</html:p>
			<html:p>PROTEIN_CLASS: </html:p>
		</notes>
		<listOfReactants>
			<speciesReference species="M_atp_c" stoichiometry="1.000000"/>
			<speciesReference species="M_h2o_c" stoichiometry="1.000000"/>
			<speciesReference species="M_nac_c" stoichiometry="1.000000"/>
			<speciesReference species="M_prpp_c" stoichiometry="1.000000"/>
		</listOfReactants>
		<listOfProducts>
			<speciesReference species="M_adp_c" stoichiometry="1.000000"/>
			<speciesReference species="M_nicrnt_c" stoichiometry="1.000000"/>
			<speciesReference species="M_pi_c" stoichiometry="1.000000"/>
			<speciesReference species="M_ppi_c" stoichiometry="1.000000"/>
		</listOfProducts>
	</reaction>
	<reaction id="R_NCTPPRT" name="R_nicotinate_phosphoribosyltransferase" reversible="true">
		<notes>
			<html:p>GENE_ASSOCIATION: 370</html:p>
			<html:p>PROTEIN_ASSOCIATION: PncB</html:p>
			<html:p>SUBSYSTEM: S_Nucleotide_Metabolism</html:p>
			<html:p>PROTEIN_CLASS: 2.4.2.11</html:p>
		</notes>
		<listOfReactants>
			<speciesReference species="M_nicrnt_c" stoichiometry="1.000000"/>
			<speciesReference species="M_ppi_c" stoichiometry="1.000000"/>
		</listOfReactants>
		<listOfProducts>
			<speciesReference species="M_h_c" stoichiometry="1.000000"/>
			<speciesReference species="M_nac_c" stoichiometry="1.000000"/>
			<speciesReference species="M_prpp_c" stoichiometry="1.000000"/>
		</listOfProducts>
	</reaction>
	<reaction id="R_NDPK1" name="R_nucleoside_diphosphate_kinase__ATPGDP_" reversible="true">
		<notes>
			<html:p>GENE_ASSOCIATION: 68</html:p>
			<html:p>PROTEIN_ASSOCIATION: Ndk</html:p>
			<html:p>SUBSYSTEM: S_Nucleotide_Metabolism</html:p>
			<html:p>PROTEIN_CLASS: 2.7.4.6</html:p>
		</notes>
		<listOfReactants>
			<speciesReference species="M_atp_c" stoichiometry="1.000000"/>
			<speciesReference species="M_gdp_c" stoichiometry="1.000000"/>
		</listOfReactants>
		<listOfProducts>
			<speciesReference species="M_adp_c" stoichiometry="1.000000"/>
			<speciesReference species="M_gtp_c" stoichiometry="1.000000"/>
		</listOfProducts>
	</reaction>
	<reaction id="R_NDPK2" name="R_nucleoside_diphosphate_kinase__ATPUDP_" reversible="true">
		<notes>
			<html:p>GENE_ASSOCIATION: 68</html:p>
			<html:p>PROTEIN_ASSOCIATION: Ndk</html:p>
			<html:p>SUBSYSTEM: S_Nucleotide_Metabolism</html:p>
			<html:p>PROTEIN_CLASS: 2.7.4.6</html:p>
		</notes>
		<listOfReactants>
			<speciesReference species="M_atp_c" stoichiometry="1.000000"/>
			<speciesReference species="M_udp_c" stoichiometry="1.000000"/>
		</listOfReactants>
		<listOfProducts>
			<speciesReference species="M_adp_c" stoichiometry="1.000000"/>
			<speciesReference species="M_utp_c" stoichiometry="1.000000"/>
		</listOfProducts>
	</reaction>
	<reaction id="R_NDPK3" name="R_nucleoside_diphosphate_kinase__ATPCDP_" reversible="true">
		<notes>
			<html:p>GENE_ASSOCIATION: 68</html:p>
			<html:p>PROTEIN_ASSOCIATION: Ndk</html:p>
			<html:p>SUBSYSTEM: S_Nucleotide_Metabolism</html:p>
			<html:p>PROTEIN_CLASS: 2.7.4.6</html:p>
		</notes>
		<listOfReactants>
			<speciesReference species="M_atp_c" stoichiometry="1.000000"/>
			<speciesReference species="M_cdp_c" stoichiometry="1.000000"/>
		</listOfReactants>
		<listOfProducts>
			<speciesReference species="M_adp_c" stoichiometry="1.000000"/>
			<speciesReference species="M_ctp_c" stoichiometry="1.000000"/>
		</listOfProducts>
	</reaction>
	<reaction id="R_NDPK4" name="R_nucleoside_diphosphate_kinase__ATPdTDP_" reversible="true">
		<notes>
			<html:p>GENE_ASSOCIATION: 68</html:p>
			<html:p>PROTEIN_ASSOCIATION: Ndk</html:p>
			<html:p>SUBSYSTEM: S_Nucleotide_Metabolism</html:p>
			<html:p>PROTEIN_CLASS: 2.7.4.6</html:p>
		</notes>
		<listOfReactants>
			<speciesReference species="M_atp_c" stoichiometry="1.000000"/>
			<speciesReference species="M_dtdp_c" stoichiometry="1.000000"/>
		</listOfReactants>
		<listOfProducts>
			<speciesReference species="M_adp_c" stoichiometry="1.000000"/>
			<speciesReference species="M_dttp_c" stoichiometry="1.000000"/>
		</listOfProducts>
	</reaction>
	<reaction id="R_NDPK5" name="R_nucleoside_diphosphate_kinase__ATPdGDP_" reversible="true">
		<notes>
			<html:p>GENE_ASSOCIATION: 68</html:p>
			<html:p>PROTEIN_ASSOCIATION: Ndk</html:p>
			<html:p>SUBSYSTEM: S_Nucleotide_Metabolism</html:p>
			<html:p>PROTEIN_CLASS: 2.7.4.6</html:p>
		</notes>
		<listOfReactants>
			<speciesReference species="M_atp_c" stoichiometry="1.000000"/>
			<speciesReference species="M_dgdp_c" stoichiometry="1.000000"/>
		</listOfReactants>
		<listOfProducts>
			<speciesReference species="M_adp_c" stoichiometry="1.000000"/>
			<speciesReference species="M_dgtp_c" stoichiometry="1.000000"/>
		</listOfProducts>
	</reaction>
	<reaction id="R_NDPK6" name="R_nucleoside_diphosphate_kinase__ATPdUDP_" reversible="true">
		<notes>
			<html:p>GENE_ASSOCIATION: 68</html:p>
			<html:p>PROTEIN_ASSOCIATION: Ndk</html:p>
			<html:p>SUBSYSTEM: S_Nucleotide_Metabolism</html:p>
			<html:p>PROTEIN_CLASS: 2.7.4.6</html:p>
		</notes>
		<listOfReactants>
			<speciesReference species="M_atp_c" stoichiometry="1.000000"/>
			<speciesReference species="M_dudp_c" stoichiometry="1.000000"/>
		</listOfReactants>
		<listOfProducts>
			<speciesReference species="M_adp_c" stoichiometry="1.000000"/>
			<speciesReference species="M_dutp_c" stoichiometry="1.000000"/>
		</listOfProducts>
	</reaction>
	<reaction id="R_NDPK7" name="R_nucleoside_diphosphate_kinase__ATPdCDP_" reversible="true">
		<notes>
			<html:p>GENE_ASSOCIATION: 68</html:p>
			<html:p>PROTEIN_ASSOCIATION: Ndk</html:p>
			<html:p>SUBSYSTEM: S_Nucleotide_Metabolism</html:p>
			<html:p>PROTEIN_CLASS: 2.7.4.6</html:p>
		</notes>
		<listOfReactants>
			<speciesReference species="M_atp_c" stoichiometry="1.000000"/>
			<speciesReference species="M_dcdp_c" stoichiometry="1.000000"/>
		</listOfReactants>
		<listOfProducts>
			<speciesReference species="M_adp_c" stoichiometry="1.000000"/>
			<speciesReference species="M_dctp_c" stoichiometry="1.000000"/>
		</listOfProducts>
	</reaction>
	<reaction id="R_NDPK8" name="R_nucleoside_diphosphate_kinase__ATPdADP_" reversible="true">
		<notes>
			<html:p>GENE_ASSOCIATION: 68</html:p>
			<html:p>PROTEIN_ASSOCIATION: Ndk</html:p>
			<html:p>SUBSYSTEM: S_Nucleotide_Metabolism</html:p>
			<html:p>PROTEIN_CLASS: 2.7.4.6</html:p>
		</notes>
		<listOfReactants>
			<speciesReference species="M_atp_c" stoichiometry="1.000000"/>
			<speciesReference species="M_dadp_c" stoichiometry="1.000000"/>
		</listOfReactants>
		<listOfProducts>
			<speciesReference species="M_adp_c" stoichiometry="1.000000"/>
			<speciesReference species="M_datp_c" stoichiometry="1.000000"/>
		</listOfProducts>
	</reaction>
	<reaction id="R_NH4t" name="R_ammonium_transport_via_diffusion" reversible="true">
		<notes>
			<html:p>GENE_ASSOCIATION: 291</html:p>
			<html:p>PROTEIN_ASSOCIATION: AmtB</html:p>
			<html:p>SUBSYSTEM: S_Transport</html:p>
			<html:p>PROTEIN_CLASS: </html:p>
		</notes>
		<listOfReactants>
			<speciesReference species="M_nh4_e" stoichiometry="1.000000"/>
		</listOfReactants>
		<listOfProducts>
			<speciesReference species="M_nh4_c" stoichiometry="1.000000"/>
		</listOfProducts>
	</reaction>
	<reaction id="R_NH4t3" name="R_ammonium_transport_out_via_K_antiport" reversible="false">
		<notes>
			<html:p>GENE_ASSOCIATION: 291</html:p>
			<html:p>PROTEIN_ASSOCIATION: AmtB</html:p>
			<html:p>SUBSYSTEM: S_Transport</html:p>
			<html:p>PROTEIN_CLASS: </html:p>
		</notes>
		<listOfReactants>
			<speciesReference species="M_k_c" stoichiometry="1.000000"/>
			<speciesReference species="M_nh4_e" stoichiometry="1.000000"/>
		</listOfReactants>
		<listOfProducts>
			<speciesReference species="M_nh4_c" stoichiometry="1.000000"/>
			<speciesReference species="M_k_e" stoichiometry="1.000000"/>
		</listOfProducts>
	</reaction>
	<reaction id="R_NITr" name="R_nitrogenase" reversible="true">
		<notes>
			<html:p>GENE_ASSOCIATION: ( 495  or  489  or  490  or  491  or  492  or  493  or  494 )</html:p>
			<html:p>PROTEIN_ASSOCIATION: Nif</html:p>
			<html:p>SUBSYSTEM: S_Energy_Metabolism</html:p>
			<html:p>PROTEIN_CLASS: 1.18.6.1</html:p>
		</notes>
		<listOfReactants>
			<speciesReference species="M_atp_c" stoichiometry="16.000000"/>
			<speciesReference species="M_fdred_c" stoichiometry="8.000000"/>
			<speciesReference species="M_h2o_c" stoichiometry="16.000000"/>
			<speciesReference species="M_n2_c" stoichiometry="1.000000"/>
		</listOfReactants>
		<listOfProducts>
			<speciesReference species="M_adp_c" stoichiometry="16.000000"/>
			<speciesReference species="M_fdox_c" stoichiometry="8.000000"/>
			<speciesReference species="M_h_c" stoichiometry="6.000000"/>
			<speciesReference species="M_h2_c" stoichiometry="1.000000"/>
			<speciesReference species="M_nh4_c" stoichiometry="2.000000"/>
			<speciesReference species="M_pi_c" stoichiometry="16.000000"/>
		</listOfProducts>
	</reaction>
	<reaction id="R_NIabc" name="R_nickel_transport_via_ABC_system" reversible="false">
		<notes>
			<html:p>GENE_ASSOCIATION: ( ( 382  or  138  or  436 )  and  ( 383  or  435 )  and  ( 384  or  434 )  and  ( 385  or  433 )  and  ( 432  or  386 ) )</html:p>
			<html:p>PROTEIN_ASSOCIATION: ( NikA and NikB and NikC and NikD and NikE )</html:p>
			<html:p>SUBSYSTEM: S_Transport</html:p>
			<html:p>PROTEIN_CLASS: </html:p>
		</notes>
		<listOfReactants>
			<speciesReference species="M_atp_c" stoichiometry="1.000000"/>
			<speciesReference species="M_h2o_c" stoichiometry="1.000000"/>
			<speciesReference species="M_ni2_e" stoichiometry="1.000000"/>
		</listOfReactants>
		<listOfProducts>
			<speciesReference species="M_adp_c" stoichiometry="1.000000"/>
			<speciesReference species="M_h_c" stoichiometry="1.000000"/>
			<speciesReference species="M_ni2_c" stoichiometry="1.000000"/>
			<speciesReference species="M_pi_c" stoichiometry="1.000000"/>
		</listOfProducts>
	</reaction>
	<reaction id="R_NMNATr" name="R_nicotinamide_nucleotide_adenylyltransferase" reversible="true">
		<notes>
			<html:p>GENE_ASSOCIATION: 1</html:p>
			<html:p>PROTEIN_ASSOCIATION: NadD</html:p>
			<html:p>SUBSYSTEM: S_Cofactor_and_Prostehtic_Group_Biosynthesis</html:p>
			<html:p>PROTEIN_CLASS: 2.7.7.1</html:p>
		</notes>
		<listOfReactants>
			<speciesReference species="M_atp_c" stoichiometry="1.000000"/>
			<speciesReference species="M_h_c" stoichiometry="1.000000"/>
			<speciesReference species="M_nmn_c" stoichiometry="1.000000"/>
		</listOfReactants>
		<listOfProducts>
			<speciesReference species="M_nad_c" stoichiometry="1.000000"/>
			<speciesReference species="M_ppi_c" stoichiometry="1.000000"/>
		</listOfProducts>
	</reaction>
	<reaction id="R_NNATr" name="R_nicotinate_nucleotide_adenylyltransferase" reversible="true">
		<notes>
			<html:p>GENE_ASSOCIATION: 1</html:p>
			<html:p>PROTEIN_ASSOCIATION: NadD</html:p>
			<html:p>SUBSYSTEM: S_Cofactor_and_Prostehtic_Group_Biosynthesis</html:p>
			<html:p>PROTEIN_CLASS: 2.7.7.18</html:p>
		</notes>
		<listOfReactants>
			<speciesReference species="M_atp_c" stoichiometry="1.000000"/>
			<speciesReference species="M_h_c" stoichiometry="1.000000"/>
			<speciesReference species="M_nicrnt_c" stoichiometry="1.000000"/>
		</listOfReactants>
		<listOfProducts>
			<speciesReference species="M_dnad_c" stoichiometry="1.000000"/>
			<speciesReference species="M_ppi_c" stoichiometry="1.000000"/>
		</listOfProducts>
	</reaction>
	<reaction id="R_NNDMBRT" name="R_nicotinate_nucleotide_dimethylbenzimidazole_phosphoribosyltransferase" reversible="false">
		<notes>
			<html:p>GENE_ASSOCIATION: 166</html:p>
			<html:p>PROTEIN_ASSOCIATION: CobT</html:p>
			<html:p>SUBSYSTEM: S_Cofactor_and_Prostehtic_Group_Biosynthesis</html:p>
			<html:p>PROTEIN_CLASS: 2.4.2.21</html:p>
		</notes>
		<listOfReactants>
			<speciesReference species="M_dmbzid_c" stoichiometry="1.000000"/>
			<speciesReference species="M_nicrnt_c" stoichiometry="1.000000"/>
		</listOfReactants>
		<listOfProducts>
			<speciesReference species="M_5prdmbz_c" stoichiometry="1.000000"/>
			<speciesReference species="M_h_c" stoichiometry="1.000000"/>
			<speciesReference species="M_nac_c" stoichiometry="1.000000"/>
		</listOfProducts>
	</reaction>
	<reaction id="R_NNDMBRT3" name="R_nicotinate_nucleotide_dimethylbenzimidazole_phosphoribosyltransferase" reversible="false">
		<notes>
			<html:p>GENE_ASSOCIATION: 166</html:p>
			<html:p>PROTEIN_ASSOCIATION: CobT</html:p>
			<html:p>SUBSYSTEM: S_Cofactor_and_Prostehtic_Group_Biosynthesis</html:p>
			<html:p>PROTEIN_CLASS: </html:p>
		</notes>
		<listOfReactants>
			<speciesReference species="M_ribflv_c" stoichiometry="1.000000"/>
		</listOfReactants>
		<listOfProducts>
			<speciesReference species="M_dmbzid_c" stoichiometry="1.000000"/>
		</listOfProducts>
	</reaction>
	<reaction id="R_NNDPR" name="R_nicotinate_nucleotide_diphosphorylase__carboxylating_" reversible="false">
		<notes>
			<html:p>GENE_ASSOCIATION: 360</html:p>
			<html:p>PROTEIN_ASSOCIATION: NadC1</html:p>
			<html:p>SUBSYSTEM: S_Cofactor_and_Prostehtic_Group_Biosynthesis</html:p>
			<html:p>PROTEIN_CLASS: 2.4.2.19</html:p>
		</notes>
		<listOfReactants>
			<speciesReference species="M_h_c" stoichiometry="2.000000"/>
			<speciesReference species="M_prpp_c" stoichiometry="1.000000"/>
			<speciesReference species="M_quln_c" stoichiometry="1.000000"/>
		</listOfReactants>
		<listOfProducts>
			<speciesReference species="M_co2_c" stoichiometry="1.000000"/>
			<speciesReference species="M_nicrnt_c" stoichiometry="1.000000"/>
			<speciesReference species="M_ppi_c" stoichiometry="1.000000"/>
		</listOfProducts>
	</reaction>
	<reaction id="R_NTPP1" name="R_Nucleoside_triphosphate_pyrophosphorylase__dgtp_" reversible="false">
		<notes>
			<html:p>GENE_ASSOCIATION: 409</html:p>
			<html:p>PROTEIN_ASSOCIATION: MazG</html:p>
			<html:p>SUBSYSTEM: S_Nucleotide_Metabolism</html:p>
			<html:p>PROTEIN_CLASS: </html:p>
		</notes>
		<listOfReactants>
			<speciesReference species="M_dgtp_c" stoichiometry="1.000000"/>
			<speciesReference species="M_h2o_c" stoichiometry="1.000000"/>
		</listOfReactants>
		<listOfProducts>
			<speciesReference species="M_dgmp_c" stoichiometry="1.000000"/>
			<speciesReference species="M_h_c" stoichiometry="1.000000"/>
			<speciesReference species="M_ppi_c" stoichiometry="1.000000"/>
		</listOfProducts>
	</reaction>
	<reaction id="R_NTPP2" name="R_Nucleoside_triphosphate_pyrophosphorylase__gtp_" reversible="false">
		<notes>
			<html:p>GENE_ASSOCIATION: 409</html:p>
			<html:p>PROTEIN_ASSOCIATION: MazG</html:p>
			<html:p>SUBSYSTEM: S_Nucleotide_Metabolism</html:p>
			<html:p>PROTEIN_CLASS: </html:p>
		</notes>
		<listOfReactants>
			<speciesReference species="M_gtp_c" stoichiometry="1.000000"/>
			<speciesReference species="M_h2o_c" stoichiometry="1.000000"/>
		</listOfReactants>
		<listOfProducts>
			<speciesReference species="M_gmp_c" stoichiometry="1.000000"/>
			<speciesReference species="M_h_c" stoichiometry="1.000000"/>
			<speciesReference species="M_ppi_c" stoichiometry="1.000000"/>
		</listOfProducts>
	</reaction>
	<reaction id="R_NTPP3" name="R_dCTP_diphosphatase" reversible="false">
		<notes>
			<html:p>GENE_ASSOCIATION: 409</html:p>
			<html:p>PROTEIN_ASSOCIATION: MazG</html:p>
			<html:p>SUBSYSTEM: S_Nucleotide_Metabolism</html:p>
			<html:p>PROTEIN_CLASS: 3.6.1.12</html:p>
		</notes>
		<listOfReactants>
			<speciesReference species="M_dctp_c" stoichiometry="1.000000"/>
			<speciesReference species="M_h2o_c" stoichiometry="1.000000"/>
		</listOfReactants>
		<listOfProducts>
			<speciesReference species="M_dcmp_c" stoichiometry="1.000000"/>
			<speciesReference species="M_h_c" stoichiometry="1.000000"/>
			<speciesReference species="M_ppi_c" stoichiometry="1.000000"/>
		</listOfProducts>
	</reaction>
	<reaction id="R_NTPP4" name="R_Nucleoside_triphosphate_pyrophosphorylase__ctp_" reversible="false">
		<notes>
			<html:p>GENE_ASSOCIATION: 409</html:p>
			<html:p>PROTEIN_ASSOCIATION: MazG</html:p>
			<html:p>SUBSYSTEM: S_Nucleotide_Metabolism</html:p>
			<html:p>PROTEIN_CLASS: </html:p>
		</notes>
		<listOfReactants>
			<speciesReference species="M_ctp_c" stoichiometry="1.000000"/>
			<speciesReference species="M_h2o_c" stoichiometry="1.000000"/>
		</listOfReactants>
		<listOfProducts>
			<speciesReference species="M_cmp_c" stoichiometry="1.000000"/>
			<speciesReference species="M_h_c" stoichiometry="1.000000"/>
			<speciesReference species="M_ppi_c" stoichiometry="1.000000"/>
		</listOfProducts>
	</reaction>
	<reaction id="R_NTPP5" name="R_Nucleoside_triphosphate_pyrophosphorylase__datp_" reversible="false">
		<notes>
			<html:p>GENE_ASSOCIATION: 409</html:p>
			<html:p>PROTEIN_ASSOCIATION: MazG</html:p>
			<html:p>SUBSYSTEM: S_Nucleotide_Metabolism</html:p>
			<html:p>PROTEIN_CLASS: </html:p>
		</notes>
		<listOfReactants>
			<speciesReference species="M_datp_c" stoichiometry="1.000000"/>
			<speciesReference species="M_h2o_c" stoichiometry="1.000000"/>
		</listOfReactants>
		<listOfProducts>
			<speciesReference species="M_damp_c" stoichiometry="1.000000"/>
			<speciesReference species="M_h_c" stoichiometry="1.000000"/>
			<speciesReference species="M_ppi_c" stoichiometry="1.000000"/>
		</listOfProducts>
	</reaction>
	<reaction id="R_NTPP6" name="R_Nucleoside_triphosphate_pyrophosphorylase__atp_" reversible="false">
		<notes>
			<html:p>GENE_ASSOCIATION: 409</html:p>
			<html:p>PROTEIN_ASSOCIATION: MazG</html:p>
			<html:p>SUBSYSTEM: S_Nucleotide_Metabolism</html:p>
			<html:p>PROTEIN_CLASS: </html:p>
		</notes>
		<listOfReactants>
			<speciesReference species="M_atp_c" stoichiometry="1.000000"/>
			<speciesReference species="M_h2o_c" stoichiometry="1.000000"/>
		</listOfReactants>
		<listOfProducts>
			<speciesReference species="M_amp_c" stoichiometry="1.000000"/>
			<speciesReference species="M_h_c" stoichiometry="1.000000"/>
			<speciesReference species="M_ppi_c" stoichiometry="1.000000"/>
		</listOfProducts>
	</reaction>
	<reaction id="R_NTPP7" name="R_Nucleoside_triphosphate_pyrophosphorylase__dttp_" reversible="false">
		<notes>
			<html:p>GENE_ASSOCIATION: 409</html:p>
			<html:p>PROTEIN_ASSOCIATION: MazG</html:p>
			<html:p>SUBSYSTEM: S_Nucleotide_Metabolism</html:p>
			<html:p>PROTEIN_CLASS: </html:p>
		</notes>
		<listOfReactants>
			<speciesReference species="M_dttp_c" stoichiometry="1.000000"/>
			<speciesReference species="M_h2o_c" stoichiometry="1.000000"/>
		</listOfReactants>
		<listOfProducts>
			<speciesReference species="M_dtmp_c" stoichiometry="1.000000"/>
			<speciesReference species="M_h_c" stoichiometry="1.000000"/>
			<speciesReference species="M_ppi_c" stoichiometry="1.000000"/>
		</listOfProducts>
	</reaction>
	<reaction id="R_NTPP8" name="R_Nucleoside_triphosphate_pyrophosphorylase__utp_" reversible="false">
		<notes>
			<html:p>GENE_ASSOCIATION: 409</html:p>
			<html:p>PROTEIN_ASSOCIATION: MazG</html:p>
			<html:p>SUBSYSTEM: S_Nucleotide_Metabolism</html:p>
			<html:p>PROTEIN_CLASS: </html:p>
		</notes>
		<listOfReactants>
			<speciesReference species="M_h2o_c" stoichiometry="1.000000"/>
			<speciesReference species="M_utp_c" stoichiometry="1.000000"/>
		</listOfReactants>
		<listOfProducts>
			<speciesReference species="M_h_c" stoichiometry="1.000000"/>
			<speciesReference species="M_ppi_c" stoichiometry="1.000000"/>
			<speciesReference species="M_ump_c" stoichiometry="1.000000"/>
		</listOfProducts>
	</reaction>
	<reaction id="R_NTPTP2" name="R_Nucleoside_triphosphate_tripolyhydrolase" reversible="false">
		<notes>
			<html:p>GENE_ASSOCIATION: ( 128  or  500 )</html:p>
			<html:p>PROTEIN_ASSOCIATION: Dgt</html:p>
			<html:p>SUBSYSTEM: S_Nucleotide_Metabolism</html:p>
			<html:p>PROTEIN_CLASS: 3.1.5.1</html:p>
		</notes>
		<listOfReactants>
			<speciesReference species="M_gtp_c" stoichiometry="1.000000"/>
			<speciesReference species="M_h2o_c" stoichiometry="1.000000"/>
		</listOfReactants>
		<listOfProducts>
			<speciesReference species="M_gsn_c" stoichiometry="1.000000"/>
			<speciesReference species="M_pppi_c" stoichiometry="1.000000"/>
		</listOfProducts>
	</reaction>
	<reaction id="R_NTRIRx" name="R_nitrite_reductase__NADH_" reversible="false">
		<notes>
			<html:p>GENE_ASSOCIATION: 296</html:p>
			<html:p>PROTEIN_ASSOCIATION: NasDE</html:p>
			<html:p>SUBSYSTEM: S_Energy_Metabolism</html:p>
			<html:p>PROTEIN_CLASS: 1.7.1.4</html:p>
		</notes>
		<listOfReactants>
			<speciesReference species="M_h_c" stoichiometry="4.000000"/>
			<speciesReference species="M_nadh_c" stoichiometry="3.000000"/>
			<speciesReference species="M_no2_c" stoichiometry="1.000000"/>
		</listOfReactants>
		<listOfProducts>
			<speciesReference species="M_h2o_c" stoichiometry="1.000000"/>
			<speciesReference species="M_nad_c" stoichiometry="3.000000"/>
			<speciesReference species="M_nh4oh_c" stoichiometry="1.000000"/>
		</listOfProducts>
	</reaction>
	<reaction id="R_NTRIRy" name="R_nitrite_reductase__NADPH_" reversible="false">
		<notes>
			<html:p>GENE_ASSOCIATION: 296</html:p>
			<html:p>PROTEIN_ASSOCIATION: NasDE</html:p>
			<html:p>SUBSYSTEM: S_Energy_Metabolism</html:p>
			<html:p>PROTEIN_CLASS: 1.7.1.4</html:p>
		</notes>
		<listOfReactants>
			<speciesReference species="M_h_c" stoichiometry="4.000000"/>
			<speciesReference species="M_nadph_c" stoichiometry="3.000000"/>
			<speciesReference species="M_no2_c" stoichiometry="1.000000"/>
		</listOfReactants>
		<listOfProducts>
			<speciesReference species="M_h2o_c" stoichiometry="1.000000"/>
			<speciesReference species="M_nadp_c" stoichiometry="3.000000"/>
			<speciesReference species="M_nh4oh_c" stoichiometry="1.000000"/>
		</listOfProducts>
	</reaction>
	<reaction id="R_OBTFL" name="R_2_Oxobutanoate_formate_lyase" reversible="false">
		<notes>
			<html:p>GENE_ASSOCIATION: 422</html:p>
			<html:p>PROTEIN_ASSOCIATION: PflC</html:p>
			<html:p>SUBSYSTEM: S_Energy_Metabolism</html:p>
			<html:p>PROTEIN_CLASS: </html:p>
		</notes>
		<listOfReactants>
			<speciesReference species="M_2obut_c" stoichiometry="1.000000"/>
			<speciesReference species="M_coa_c" stoichiometry="1.000000"/>
		</listOfReactants>
		<listOfProducts>
			<speciesReference species="M_for_c" stoichiometry="1.000000"/>
			<speciesReference species="M_ppcoa_c" stoichiometry="1.000000"/>
		</listOfProducts>
	</reaction>
	<reaction id="R_OCBT" name="R_ornithine_carbamoyltransferase" reversible="true">
		<notes>
			<html:p>GENE_ASSOCIATION: 362</html:p>
			<html:p>PROTEIN_ASSOCIATION: ArgF</html:p>
			<html:p>SUBSYSTEM: S_Amino_Acid_Metabolism</html:p>
			<html:p>PROTEIN_CLASS: 2.1.3.3</html:p>
		</notes>
		<listOfReactants>
			<speciesReference species="M_cbp_c" stoichiometry="1.000000"/>
			<speciesReference species="M_orn_L_c" stoichiometry="1.000000"/>
		</listOfReactants>
		<listOfProducts>
			<speciesReference species="M_citr_L_c" stoichiometry="1.000000"/>
			<speciesReference species="M_h_c" stoichiometry="1.000000"/>
			<speciesReference species="M_pi_c" stoichiometry="1.000000"/>
		</listOfProducts>
	</reaction>
	<reaction id="R_OCDMAT8" name="R_Octadecanoyl_acyl_carrier_proteinmalonyl_CoA__C_acyltransferase" reversible="false">
		<notes>
			<html:p>GENE_ASSOCIATION: 338</html:p>
			<html:p>PROTEIN_ASSOCIATION: FabI</html:p>
			<html:p>SUBSYSTEM: S_Lipid_Metabolism</html:p>
			<html:p>PROTEIN_CLASS: 1.3.1.10</html:p>
		</notes>
		<listOfReactants>
			<speciesReference species="M_2tocdACP_c" stoichiometry="1.000000"/>
			<speciesReference species="M_h_c" stoichiometry="1.000000"/>
			<speciesReference species="M_nadh_c" stoichiometry="1.000000"/>
		</listOfReactants>
		<listOfProducts>
			<speciesReference species="M_nad_c" stoichiometry="1.000000"/>
			<speciesReference species="M_ocdACP_c" stoichiometry="1.000000"/>
		</listOfProducts>
	</reaction>
	<reaction id="R_OCMAT3" name="R_Octanoyl_acyl_carrier_proteinmalonyl_CoA_C_acyltransferase" reversible="false">
		<notes>
			<html:p>GENE_ASSOCIATION: 338</html:p>
			<html:p>PROTEIN_ASSOCIATION: FabI</html:p>
			<html:p>SUBSYSTEM: S_Lipid_Metabolism</html:p>
			<html:p>PROTEIN_CLASS: 1.3.1.10</html:p>
		</notes>
		<listOfReactants>
			<speciesReference species="M_2toceACP_c" stoichiometry="1.000000"/>
			<speciesReference species="M_h_c" stoichiometry="1.000000"/>
			<speciesReference species="M_nadh_c" stoichiometry="1.000000"/>
		</listOfReactants>
		<listOfProducts>
			<speciesReference species="M_nad_c" stoichiometry="1.000000"/>
			<speciesReference species="M_octACP_c" stoichiometry="1.000000"/>
		</listOfProducts>
	</reaction>
	<reaction id="R_OCTT" name="R_trans_octaprenyltranstransferase" reversible="false">
		<notes>
			<html:p>GENE_ASSOCIATION: 67</html:p>
			<html:p>PROTEIN_ASSOCIATION: HepT</html:p>
			<html:p>SUBSYSTEM: S_Lipid_Metabolism</html:p>
			<html:p>PROTEIN_CLASS: 2.5.1.11</html:p>
		</notes>
		<listOfReactants>
			<speciesReference species="M_ipdp_c" stoichiometry="1.000000"/>
			<speciesReference species="M_octdp_c" stoichiometry="1.000000"/>
		</listOfReactants>
		<listOfProducts>
			<speciesReference species="M_nondp_c" stoichiometry="1.000000"/>
			<speciesReference species="M_ppi_c" stoichiometry="1.000000"/>
		</listOfProducts>
	</reaction>
	<reaction id="R_OHPHM" name="R_R04988" reversible="false">
		<notes>
			<html:p>GENE_ASSOCIATION: 371</html:p>
			<html:p>PROTEIN_ASSOCIATION: UbiG</html:p>
			<html:p>SUBSYSTEM: S_Cofactor_and_Prostehtic_Group_Biosynthesis</html:p>
			<html:p>PROTEIN_CLASS: </html:p>
		</notes>
		<listOfReactants>
			<speciesReference species="M_2ohph_c" stoichiometry="1.000000"/>
			<speciesReference species="M_amet_c" stoichiometry="1.000000"/>
		</listOfReactants>
		<listOfProducts>
			<speciesReference species="M_2omph_c" stoichiometry="1.000000"/>
			<speciesReference species="M_ahcys_c" stoichiometry="1.000000"/>
			<speciesReference species="M_h_c" stoichiometry="1.000000"/>
		</listOfProducts>
	</reaction>
	<reaction id="R_OIVD1" name="R_2_oxoisovalerate_dehydrogenase__acylating_4_methyl_2_oxopentaoate_" reversible="true">
		<notes>
			<html:p>GENE_ASSOCIATION: </html:p>
			<html:p>PROTEIN_ASSOCIATION: </html:p>
			<html:p>SUBSYSTEM: S_Amino_Acid_Metabolism</html:p>
			<html:p>PROTEIN_CLASS: 1.2.1.25</html:p>
		</notes>
		<listOfReactants>
			<speciesReference species="M_4mop_c" stoichiometry="1.000000"/>
			<speciesReference species="M_coa_c" stoichiometry="1.000000"/>
			<speciesReference species="M_nad_c" stoichiometry="1.000000"/>
		</listOfReactants>
		<listOfProducts>
			<speciesReference species="M_co2_c" stoichiometry="1.000000"/>
			<speciesReference species="M_ivcoa_c" stoichiometry="1.000000"/>
			<speciesReference species="M_nadh_c" stoichiometry="1.000000"/>
		</listOfProducts>
	</reaction>
	<reaction id="R_OIVD2" name="R_2_oxoisovalerate_dehydrogenase__acylating_3_methyl_2_oxobutanoate_" reversible="false">
		<notes>
			<html:p>GENE_ASSOCIATION: </html:p>
			<html:p>PROTEIN_ASSOCIATION: </html:p>
			<html:p>SUBSYSTEM: S_Amino_Acid_Metabolism</html:p>
			<html:p>PROTEIN_CLASS: 1.2.1.25</html:p>
		</notes>
		<listOfReactants>
			<speciesReference species="M_3mob_c" stoichiometry="1.000000"/>
			<speciesReference species="M_coa_c" stoichiometry="1.000000"/>
			<speciesReference species="M_nad_c" stoichiometry="1.000000"/>
		</listOfReactants>
		<listOfProducts>
			<speciesReference species="M_co2_c" stoichiometry="1.000000"/>
			<speciesReference species="M_ibcoa_c" stoichiometry="1.000000"/>
			<speciesReference species="M_nadh_c" stoichiometry="1.000000"/>
		</listOfProducts>
	</reaction>
	<reaction id="R_OIVD3" name="R_2_oxoisovalerate_dehydrogenase__acylating_3_methyl_2_oxopentanoate_" reversible="false">
		<notes>
			<html:p>GENE_ASSOCIATION: </html:p>
			<html:p>PROTEIN_ASSOCIATION: </html:p>
			<html:p>SUBSYSTEM: S_Amino_Acid_Metabolism</html:p>
			<html:p>PROTEIN_CLASS: 1.2.1.25</html:p>
		</notes>
		<listOfReactants>
			<speciesReference species="M_3mop_c" stoichiometry="1.000000"/>
			<speciesReference species="M_coa_c" stoichiometry="1.000000"/>
			<speciesReference species="M_nad_c" stoichiometry="1.000000"/>
		</listOfReactants>
		<listOfProducts>
			<speciesReference species="M_2mbcoa_c" stoichiometry="1.000000"/>
			<speciesReference species="M_co2_c" stoichiometry="1.000000"/>
			<speciesReference species="M_nadh_c" stoichiometry="1.000000"/>
		</listOfProducts>
	</reaction>
	<reaction id="R_OMBZLM" name="R_2_Octaprenyl_6_methoxy_benzoquinol_methylase" reversible="false">
		<notes>
			<html:p>GENE_ASSOCIATION: ( 70  or  71  or  12  or  400 )</html:p>
			<html:p>PROTEIN_ASSOCIATION: UbiE</html:p>
			<html:p>SUBSYSTEM: S_Cofactor_and_Prostehtic_Group_Biosynthesis</html:p>
			<html:p>PROTEIN_CLASS: </html:p>
		</notes>
		<listOfReactants>
			<speciesReference species="M_2ombzl_c" stoichiometry="1.000000"/>
			<speciesReference species="M_amet_c" stoichiometry="1.000000"/>
		</listOfReactants>
		<listOfProducts>
			<speciesReference species="M_2ommbl_c" stoichiometry="1.000000"/>
			<speciesReference species="M_ahcys_c" stoichiometry="1.000000"/>
			<speciesReference species="M_h_c" stoichiometry="1.000000"/>
		</listOfProducts>
	</reaction>
	<reaction id="R_OMCDC" name="R_2_Oxo_4_methyl_3_carboxypentanoate_decarboxylation" reversible="false">
		<notes>
			<html:p>GENE_ASSOCIATION: </html:p>
			<html:p>PROTEIN_ASSOCIATION: </html:p>
			<html:p>SUBSYSTEM: S_Amino_Acid_Metabolism</html:p>
			<html:p>PROTEIN_CLASS: </html:p>
		</notes>
		<listOfReactants>
			<speciesReference species="M_3c4mop_c" stoichiometry="1.000000"/>
			<speciesReference species="M_h_c" stoichiometry="1.000000"/>
		</listOfReactants>
		<listOfProducts>
			<speciesReference species="M_4mop_c" stoichiometry="1.000000"/>
			<speciesReference species="M_co2_c" stoichiometry="1.000000"/>
		</listOfProducts>
	</reaction>
	<reaction id="R_OMPDC" name="R_orotidine_5__phosphate_decarboxylase" reversible="false">
		<notes>
			<html:p>GENE_ASSOCIATION: 6</html:p>
			<html:p>PROTEIN_ASSOCIATION: PyrF</html:p>
			<html:p>SUBSYSTEM: S_Nucleotide_Metabolism</html:p>
			<html:p>PROTEIN_CLASS: 4.1.1.23</html:p>
		</notes>
		<listOfReactants>
			<speciesReference species="M_h_c" stoichiometry="1.000000"/>
			<speciesReference species="M_orot5p_c" stoichiometry="1.000000"/>
		</listOfReactants>
		<listOfProducts>
			<speciesReference species="M_co2_c" stoichiometry="1.000000"/>
			<speciesReference species="M_ump_c" stoichiometry="1.000000"/>
		</listOfProducts>
	</reaction>
	<reaction id="R_OOR2r" name="R_2_oxoglutarate_synthase" reversible="true">
		<notes>
			<html:p>GENE_ASSOCIATION: ( 181  and  182  and  183  and  184 )</html:p>
			<html:p>PROTEIN_ASSOCIATION: Ofo</html:p>
			<html:p>SUBSYSTEM: S_Citrate_Cycle__TCA_</html:p>
			<html:p>PROTEIN_CLASS: 1.2.7.3</html:p>
		</notes>
		<listOfReactants>
			<speciesReference species="M_akg_c" stoichiometry="1.000000"/>
			<speciesReference species="M_coa_c" stoichiometry="1.000000"/>
			<speciesReference species="M_fdox_c" stoichiometry="2.000000"/>
		</listOfReactants>
		<listOfProducts>
			<speciesReference species="M_co2_c" stoichiometry="1.000000"/>
			<speciesReference species="M_fdred_c" stoichiometry="2.000000"/>
			<speciesReference species="M_h_c" stoichiometry="1.000000"/>
			<speciesReference species="M_succoa_c" stoichiometry="1.000000"/>
		</listOfProducts>
	</reaction>
	<reaction id="R_ORNCD" name="R_ornithine_cyclodeaminase" reversible="false">
		<notes>
			<html:p>GENE_ASSOCIATION: 414</html:p>
			<html:p>PROTEIN_ASSOCIATION: Ocd</html:p>
			<html:p>SUBSYSTEM: S_Cofactor_and_Prostehtic_Group_Biosynthesis</html:p>
			<html:p>PROTEIN_CLASS: 4.3.1.12</html:p>
		</notes>
		<listOfReactants>
			<speciesReference species="M_orn_L_c" stoichiometry="1.000000"/>
		</listOfReactants>
		<listOfProducts>
			<speciesReference species="M_nh4_c" stoichiometry="1.000000"/>
			<speciesReference species="M_pro_L_c" stoichiometry="1.000000"/>
		</listOfProducts>
	</reaction>
	<reaction id="R_ORNDC" name="R_ornithine_decarboxylase" reversible="false">
		<notes>
			<html:p>GENE_ASSOCIATION: 124</html:p>
			<html:p>PROTEIN_ASSOCIATION: SpeC</html:p>
			<html:p>SUBSYSTEM: S_Amino_Acid_Metabolism</html:p>
			<html:p>PROTEIN_CLASS: 4.1.1.17</html:p>
		</notes>
		<listOfReactants>
			<speciesReference species="M_h_c" stoichiometry="1.000000"/>
			<speciesReference species="M_orn_L_c" stoichiometry="1.000000"/>
		</listOfReactants>
		<listOfProducts>
			<speciesReference species="M_co2_c" stoichiometry="1.000000"/>
			<speciesReference species="M_ptrc_c" stoichiometry="1.000000"/>
		</listOfProducts>
	</reaction>
	<reaction id="R_ORNTA" name="R_ornithine_transaminase" reversible="false">
		<notes>
			<html:p>GENE_ASSOCIATION: 333</html:p>
			<html:p>PROTEIN_ASSOCIATION: PuuT</html:p>
			<html:p>SUBSYSTEM: S_Amino_Acid_Metabolism</html:p>
			<html:p>PROTEIN_CLASS: 2.6.1.13</html:p>
		</notes>
		<listOfReactants>
			<speciesReference species="M_akg_c" stoichiometry="1.000000"/>
			<speciesReference species="M_orn_L_c" stoichiometry="1.000000"/>
		</listOfReactants>
		<listOfProducts>
			<speciesReference species="M_glu_L_c" stoichiometry="1.000000"/>
			<speciesReference species="M_glu5sa_c" stoichiometry="1.000000"/>
		</listOfProducts>
	</reaction>
	<reaction id="R_ORNTAC" name="R_ornithine_transacetylase" reversible="true">
		<notes>
			<html:p>GENE_ASSOCIATION: 331</html:p>
			<html:p>PROTEIN_ASSOCIATION: ArgJ</html:p>
			<html:p>SUBSYSTEM: S_Amino_Acid_Metabolism</html:p>
			<html:p>PROTEIN_CLASS: 2.3.1.35</html:p>
		</notes>
		<listOfReactants>
			<speciesReference species="M_acorn_c" stoichiometry="1.000000"/>
			<speciesReference species="M_glu_L_c" stoichiometry="1.000000"/>
		</listOfReactants>
		<listOfProducts>
			<speciesReference species="M_acglu_c" stoichiometry="1.000000"/>
			<speciesReference species="M_orn_L_c" stoichiometry="1.000000"/>
		</listOfProducts>
	</reaction>
	<reaction id="R_ORPT" name="R_orotate_phosphoribosyltransferase" reversible="true">
		<notes>
			<html:p>GENE_ASSOCIATION: 311</html:p>
			<html:p>PROTEIN_ASSOCIATION: PyrE</html:p>
			<html:p>SUBSYSTEM: S_Nucleotide_Metabolism</html:p>
			<html:p>PROTEIN_CLASS: 2.4.2.10</html:p>
		</notes>
		<listOfReactants>
			<speciesReference species="M_orot5p_c" stoichiometry="1.000000"/>
			<speciesReference species="M_ppi_c" stoichiometry="1.000000"/>
		</listOfReactants>
		<listOfProducts>
			<speciesReference species="M_orot_c" stoichiometry="1.000000"/>
			<speciesReference species="M_prpp_c" stoichiometry="1.000000"/>
		</listOfProducts>
	</reaction>
	<reaction id="R_OXAD2" name="R_Oxaloacetate_decarboxylase" reversible="false">
		<notes>
			<html:p>GENE_ASSOCIATION: 24</html:p>
			<html:p>PROTEIN_ASSOCIATION: OadD</html:p>
			<html:p>SUBSYSTEM: S_Energy_Metabolism</html:p>
			<html:p>PROTEIN_CLASS: 4.1.1.3</html:p>
		</notes>
		<listOfReactants>
			<speciesReference species="M_h_c" stoichiometry="1.000000"/>
			<speciesReference species="M_oaa_c" stoichiometry="1.000000"/>
		</listOfReactants>
		<listOfProducts>
			<speciesReference species="M_co2_c" stoichiometry="1.000000"/>
			<speciesReference species="M_pyr_c" stoichiometry="1.000000"/>
		</listOfProducts>
	</reaction>
	<reaction id="R_P5CR" name="R_pyrroline_5_carboxylate_reductase" reversible="false">
		<notes>
			<html:p>GENE_ASSOCIATION: 45</html:p>
			<html:p>PROTEIN_ASSOCIATION: ProC</html:p>
			<html:p>SUBSYSTEM: S_Amino_Acid_Metabolism</html:p>
			<html:p>PROTEIN_CLASS: 1.5.1.2</html:p>
		</notes>
		<listOfReactants>
			<speciesReference species="M_1pyr5c_c" stoichiometry="1.000000"/>
			<speciesReference species="M_h_c" stoichiometry="2.000000"/>
			<speciesReference species="M_nadph_c" stoichiometry="1.000000"/>
		</listOfReactants>
		<listOfProducts>
			<speciesReference species="M_nadp_c" stoichiometry="1.000000"/>
			<speciesReference species="M_pro_L_c" stoichiometry="1.000000"/>
		</listOfProducts>
	</reaction>
	<reaction id="R_PACCOAL" name="R_phenylacetate_CoA_ligase" reversible="false">
		<notes>
			<html:p>GENE_ASSOCIATION: ( 262  or  285 )</html:p>
			<html:p>PROTEIN_ASSOCIATION: PaaK</html:p>
			<html:p>SUBSYSTEM: S_Cofactor_and_Prostehtic_Group_Biosynthesis</html:p>
			<html:p>PROTEIN_CLASS: 6.2.1.30</html:p>
		</notes>
		<listOfReactants>
			<speciesReference species="M_atp_c" stoichiometry="1.000000"/>
			<speciesReference species="M_coa_c" stoichiometry="1.000000"/>
			<speciesReference species="M_pheac_c" stoichiometry="1.000000"/>
		</listOfReactants>
		<listOfProducts>
			<speciesReference species="M_amp_c" stoichiometry="1.000000"/>
			<speciesReference species="M_phaccoa_c" stoichiometry="1.000000"/>
			<speciesReference species="M_ppi_c" stoichiometry="1.000000"/>
		</listOfProducts>
	</reaction>
	<reaction id="R_PANTS" name="R_pantothenate_synthase" reversible="false">
		<notes>
			<html:p>GENE_ASSOCIATION: 212</html:p>
			<html:p>PROTEIN_ASSOCIATION: PanC</html:p>
			<html:p>SUBSYSTEM: S_Cofactor_and_Prostehtic_Group_Biosynthesis</html:p>
			<html:p>PROTEIN_CLASS: 6.3.2.1</html:p>
		</notes>
		<listOfReactants>
			<speciesReference species="M_ala_B_c" stoichiometry="1.000000"/>
			<speciesReference species="M_atp_c" stoichiometry="1.000000"/>
			<speciesReference species="M_pant_R_c" stoichiometry="1.000000"/>
		</listOfReactants>
		<listOfProducts>
			<speciesReference species="M_amp_c" stoichiometry="1.000000"/>
			<speciesReference species="M_h_c" stoichiometry="1.000000"/>
			<speciesReference species="M_pnto_R_c" stoichiometry="1.000000"/>
			<speciesReference species="M_ppi_c" stoichiometry="1.000000"/>
		</listOfProducts>
	</reaction>
	<reaction id="R_PC" name="R_pyruvate_carboxylase" reversible="false">
		<notes>
			<html:p>GENE_ASSOCIATION: ( 24  and  25 )</html:p>
			<html:p>PROTEIN_ASSOCIATION: Pyc</html:p>
			<html:p>SUBSYSTEM: S_Energy_Metabolism</html:p>
			<html:p>PROTEIN_CLASS: 6.4.1.1</html:p>
		</notes>
		<listOfReactants>
			<speciesReference species="M_atp_c" stoichiometry="1.000000"/>
			<speciesReference species="M_hco3_c" stoichiometry="1.000000"/>
			<speciesReference species="M_pyr_c" stoichiometry="1.000000"/>
		</listOfReactants>
		<listOfProducts>
			<speciesReference species="M_adp_c" stoichiometry="1.000000"/>
			<speciesReference species="M_h_c" stoichiometry="1.000000"/>
			<speciesReference species="M_oaa_c" stoichiometry="1.000000"/>
			<speciesReference species="M_pi_c" stoichiometry="1.000000"/>
		</listOfProducts>
	</reaction>
	<reaction id="R_PDH" name="R_pyruvate_dehydrogenase" reversible="false">
		<notes>
			<html:p>GENE_ASSOCIATION: 183</html:p>
			<html:p>PROTEIN_ASSOCIATION: PdhAB</html:p>
			<html:p>SUBSYSTEM: S_GlycolysisGluconeogenesis</html:p>
			<html:p>PROTEIN_CLASS: 1.2.1.51</html:p>
		</notes>
		<listOfReactants>
			<speciesReference species="M_coa_c" stoichiometry="1.000000"/>
			<speciesReference species="M_nad_c" stoichiometry="1.000000"/>
			<speciesReference species="M_pyr_c" stoichiometry="1.000000"/>
		</listOfReactants>
		<listOfProducts>
			<speciesReference species="M_accoa_c" stoichiometry="1.000000"/>
			<speciesReference species="M_co2_c" stoichiometry="1.000000"/>
			<speciesReference species="M_nadh_c" stoichiometry="1.000000"/>
		</listOfProducts>
	</reaction>
	<reaction id="R_PDX5PO" name="R_pyridoxine_5__phosphate_oxidase" reversible="true">
		<notes>
			<html:p>GENE_ASSOCIATION: 418</html:p>
			<html:p>PROTEIN_ASSOCIATION: PdxHec</html:p>
			<html:p>SUBSYSTEM: S_Cofactor_and_Prostehtic_Group_Biosynthesis</html:p>
			<html:p>PROTEIN_CLASS: 1.4.3.5</html:p>
		</notes>
		<listOfReactants>
			<speciesReference species="M_o2_c" stoichiometry="1.000000"/>
			<speciesReference species="M_pdx5p_c" stoichiometry="1.000000"/>
		</listOfReactants>
		<listOfProducts>
			<speciesReference species="M_h_c" stoichiometry="1.000000"/>
			<speciesReference species="M_h2o2_c" stoichiometry="1.000000"/>
			<speciesReference species="M_pydx5p_c" stoichiometry="1.000000"/>
		</listOfProducts>
	</reaction>
	<reaction id="R_PDX5PS" name="R_Pyridoxine_5__phosphate_synthase" reversible="false">
		<notes>
			<html:p>GENE_ASSOCIATION: 64</html:p>
			<html:p>PROTEIN_ASSOCIATION: PdxAJ</html:p>
			<html:p>SUBSYSTEM: S_Cofactor_and_Prostehtic_Group_Biosynthesis</html:p>
			<html:p>PROTEIN_CLASS: </html:p>
		</notes>
		<listOfReactants>
			<speciesReference species="M_dxyl5p_c" stoichiometry="1.000000"/>
			<speciesReference species="M_nad_c" stoichiometry="1.000000"/>
			<speciesReference species="M_phthr_c" stoichiometry="1.000000"/>
		</listOfReactants>
		<listOfProducts>
			<speciesReference species="M_co2_c" stoichiometry="1.000000"/>
			<speciesReference species="M_h_c" stoichiometry="1.000000"/>
			<speciesReference species="M_h2o_c" stoichiometry="2.000000"/>
			<speciesReference species="M_nadh_c" stoichiometry="1.000000"/>
			<speciesReference species="M_pdx5p_c" stoichiometry="1.000000"/>
			<speciesReference species="M_pi_c" stoichiometry="1.000000"/>
		</listOfProducts>
	</reaction>
	<reaction id="R_PFK" name="R_phosphofructokinase" reversible="false">
		<notes>
			<html:p>GENE_ASSOCIATION: 355</html:p>
			<html:p>PROTEIN_ASSOCIATION: PfkB</html:p>
			<html:p>SUBSYSTEM: S_Energy_Metabolism</html:p>
			<html:p>PROTEIN_CLASS: 2.7.1.11</html:p>
		</notes>
		<listOfReactants>
			<speciesReference species="M_atp_c" stoichiometry="1.000000"/>
			<speciesReference species="M_f6p_c" stoichiometry="1.000000"/>
		</listOfReactants>
		<listOfProducts>
			<speciesReference species="M_adp_c" stoichiometry="1.000000"/>
			<speciesReference species="M_fdp_c" stoichiometry="1.000000"/>
			<speciesReference species="M_h_c" stoichiometry="1.000000"/>
		</listOfProducts>
	</reaction>
	<reaction id="R_PFK_2" name="R_Phosphofructokinase" reversible="false">
		<notes>
			<html:p>GENE_ASSOCIATION: 355</html:p>
			<html:p>PROTEIN_ASSOCIATION: PfkB</html:p>
			<html:p>SUBSYSTEM: S_Energy_Metabolism</html:p>
			<html:p>PROTEIN_CLASS: 2.7.1.11</html:p>
		</notes>
		<listOfReactants>
			<speciesReference species="M_atp_c" stoichiometry="1.000000"/>
			<speciesReference species="M_tag6p_D_c" stoichiometry="1.000000"/>
		</listOfReactants>
		<listOfProducts>
			<speciesReference species="M_adp_c" stoichiometry="1.000000"/>
			<speciesReference species="M_h_c" stoichiometry="1.000000"/>
			<speciesReference species="M_tagdp_D_c" stoichiometry="1.000000"/>
		</listOfProducts>
	</reaction>
	<reaction id="R_PFLi" name="R_pyruvate_formate_lyase" reversible="false">
		<notes>
			<html:p>GENE_ASSOCIATION: 422</html:p>
			<html:p>PROTEIN_ASSOCIATION: PflC</html:p>
			<html:p>SUBSYSTEM: S_Carbohydrate_Metabolism</html:p>
			<html:p>PROTEIN_CLASS: </html:p>
		</notes>
		<listOfReactants>
			<speciesReference species="M_coa_c" stoichiometry="1.000000"/>
			<speciesReference species="M_pyr_c" stoichiometry="1.000000"/>
		</listOfReactants>
		<listOfProducts>
			<speciesReference species="M_accoa_c" stoichiometry="1.000000"/>
			<speciesReference species="M_for_c" stoichiometry="1.000000"/>
		</listOfProducts>
	</reaction>
	<reaction id="R_PGAMT" name="R_phosphoglucosamine_mutase" reversible="true">
		<notes>
			<html:p>GENE_ASSOCIATION: ( 120  or  114 )</html:p>
			<html:p>PROTEIN_ASSOCIATION: GlmM</html:p>
			<html:p>SUBSYSTEM: S_Cell_Envelope_Biosynthesis</html:p>
			<html:p>PROTEIN_CLASS: 5.4.2.10</html:p>
		</notes>
		<listOfReactants>
			<speciesReference species="M_gam1p_c" stoichiometry="1.000000"/>
		</listOfReactants>
		<listOfProducts>
			<speciesReference species="M_gam6p_c" stoichiometry="1.000000"/>
		</listOfProducts>
	</reaction>
	<reaction id="R_PGCD" name="R_phosphoglycerate_dehydrogenase" reversible="false">
		<notes>
			<html:p>GENE_ASSOCIATION: 145</html:p>
			<html:p>PROTEIN_ASSOCIATION: SerA2</html:p>
			<html:p>SUBSYSTEM: S_Amino_Acid_Metabolism</html:p>
			<html:p>PROTEIN_CLASS: 1.1.1.95</html:p>
		</notes>
		<listOfReactants>
			<speciesReference species="M_3pg_c" stoichiometry="1.000000"/>
			<speciesReference species="M_nad_c" stoichiometry="1.000000"/>
		</listOfReactants>
		<listOfProducts>
			<speciesReference species="M_3php_c" stoichiometry="1.000000"/>
			<speciesReference species="M_h_c" stoichiometry="1.000000"/>
			<speciesReference species="M_nadh_c" stoichiometry="1.000000"/>
		</listOfProducts>
	</reaction>
	<reaction id="R_PGCDr" name="R_phosphoglycerate_dehydrogenase" reversible="true">
		<notes>
			<html:p>GENE_ASSOCIATION: 145</html:p>
			<html:p>PROTEIN_ASSOCIATION: SerA2</html:p>
			<html:p>SUBSYSTEM: S_Amino_Acid_Metabolism</html:p>
			<html:p>PROTEIN_CLASS: 1.1.1.95</html:p>
		</notes>
		<listOfReactants>
			<speciesReference species="M_3pg_c" stoichiometry="1.000000"/>
			<speciesReference species="M_nad_c" stoichiometry="1.000000"/>
		</listOfReactants>
		<listOfProducts>
			<speciesReference species="M_3php_c" stoichiometry="1.000000"/>
			<speciesReference species="M_h_c" stoichiometry="1.000000"/>
			<speciesReference species="M_nadh_c" stoichiometry="1.000000"/>
		</listOfProducts>
	</reaction>
	<reaction id="R_PGI" name="R_glucose_6_phosphate_isomerase" reversible="true">
		<notes>
			<html:p>GENE_ASSOCIATION: 113</html:p>
			<html:p>PROTEIN_ASSOCIATION: Pgi</html:p>
			<html:p>SUBSYSTEM: S_GlycolysisGluconeogenesis</html:p>
			<html:p>PROTEIN_CLASS: 5.3.1.9</html:p>
		</notes>
		<listOfReactants>
			<speciesReference species="M_g6p_c" stoichiometry="1.000000"/>
		</listOfReactants>
		<listOfProducts>
			<speciesReference species="M_f6p_c" stoichiometry="1.000000"/>
		</listOfProducts>
	</reaction>
	<reaction id="R_PGK" name="R_phosphoglycerate_kinase" reversible="true">
		<notes>
			<html:p>GENE_ASSOCIATION: 194</html:p>
			<html:p>PROTEIN_ASSOCIATION: Pgk</html:p>
			<html:p>SUBSYSTEM: S_GlycolysisGluconeogenesis</html:p>
			<html:p>PROTEIN_CLASS: 2.7.2.3</html:p>
		</notes>
		<listOfReactants>
			<speciesReference species="M_13dpg_c" stoichiometry="1.000000"/>
			<speciesReference species="M_adp_c" stoichiometry="1.000000"/>
		</listOfReactants>
		<listOfProducts>
			<speciesReference species="M_3pg_c" stoichiometry="1.000000"/>
			<speciesReference species="M_atp_c" stoichiometry="1.000000"/>
		</listOfProducts>
	</reaction>
	<reaction id="R_PGM" name="R_phosphoglycerate_mutase" reversible="true">
		<notes>
			<html:p>GENE_ASSOCIATION: ( 372  or  ( 408  or  193 ) )</html:p>
			<html:p>PROTEIN_ASSOCIATION: ( GpmA ) or ( Pgml )</html:p>
			<html:p>SUBSYSTEM: S_GlycolysisGluconeogenesis</html:p>
			<html:p>PROTEIN_CLASS: 5.4.2.1</html:p>
		</notes>
		<listOfReactants>
			<speciesReference species="M_3pg_c" stoichiometry="1.000000"/>
		</listOfReactants>
		<listOfProducts>
			<speciesReference species="M_2pg_c" stoichiometry="1.000000"/>
		</listOfProducts>
	</reaction>
	<reaction id="R_PGMT" name="R_phosphoglucomutase" reversible="true">
		<notes>
			<html:p>GENE_ASSOCIATION: ( 114  or  120 )</html:p>
			<html:p>PROTEIN_ASSOCIATION: Pmgm1</html:p>
			<html:p>SUBSYSTEM: S_Energy_Metabolism</html:p>
			<html:p>PROTEIN_CLASS: 5.4.2.2</html:p>
		</notes>
		<listOfReactants>
			<speciesReference species="M_g1p_c" stoichiometry="1.000000"/>
		</listOfReactants>
		<listOfProducts>
			<speciesReference species="M_g6p_c" stoichiometry="1.000000"/>
		</listOfProducts>
	</reaction>
	<reaction id="R_PGPPH" name="R_Phosphatidylglycerophosphate_phosphohydrolase" reversible="false">
		<notes>
			<html:p>GENE_ASSOCIATION: 361</html:p>
			<html:p>PROTEIN_ASSOCIATION: PgpA</html:p>
			<html:p>SUBSYSTEM: S_Lipid_Metabolism</html:p>
			<html:p>PROTEIN_CLASS: 3.1.3.27</html:p>
		</notes>
		<listOfReactants>
			<speciesReference species="M_h2o_c" stoichiometry="1.000000"/>
			<speciesReference species="M_pglyp_c" stoichiometry="1.000000"/>
		</listOfReactants>
		<listOfProducts>
			<speciesReference species="M_pgly_c" stoichiometry="1.000000"/>
			<speciesReference species="M_pi_c" stoichiometry="1.000000"/>
		</listOfProducts>
	</reaction>
	<reaction id="R_PHCYT" name="R_phosphatidate_cytidylyltransferase" reversible="false">
		<notes>
			<html:p>GENE_ASSOCIATION: 59</html:p>
			<html:p>PROTEIN_ASSOCIATION: CdsA</html:p>
			<html:p>SUBSYSTEM: S_Lipid_Metabolism</html:p>
			<html:p>PROTEIN_CLASS: 2.7.7.41</html:p>
		</notes>
		<listOfReactants>
			<speciesReference species="M_12dag3p_c" stoichiometry="1.000000"/>
			<speciesReference species="M_ctp_c" stoichiometry="1.000000"/>
			<speciesReference species="M_h_c" stoichiometry="1.000000"/>
		</listOfReactants>
		<listOfProducts>
			<speciesReference species="M_cdpdag_c" stoichiometry="1.000000"/>
			<speciesReference species="M_ppi_c" stoichiometry="1.000000"/>
		</listOfProducts>
	</reaction>
	<reaction id="R_PHETA1" name="R_phenylalanine_transaminase" reversible="true">
		<notes>
			<html:p>GENE_ASSOCIATION: 231</html:p>
			<html:p>PROTEIN_ASSOCIATION: HisC</html:p>
			<html:p>SUBSYSTEM: S_Amino_Acid_Metabolism</html:p>
			<html:p>PROTEIN_CLASS: 2.6.1.58</html:p>
		</notes>
		<listOfReactants>
			<speciesReference species="M_akg_c" stoichiometry="1.000000"/>
			<speciesReference species="M_phe_L_c" stoichiometry="1.000000"/>
		</listOfReactants>
		<listOfProducts>
			<speciesReference species="M_glu_L_c" stoichiometry="1.000000"/>
			<speciesReference species="M_phpyr_c" stoichiometry="1.000000"/>
		</listOfProducts>
	</reaction>
	<reaction id="R_PHETRS" name="R_Phenylalanyl_tRNA_synthetase" reversible="false">
		<notes>
			<html:p>GENE_ASSOCIATION: ( 53  and  54 )</html:p>
			<html:p>PROTEIN_ASSOCIATION: PheRS</html:p>
			<html:p>SUBSYSTEM: S_Amino_Acid_Metabolism</html:p>
			<html:p>PROTEIN_CLASS: 6.1.1.20</html:p>
		</notes>
		<listOfReactants>
			<speciesReference species="M_atp_c" stoichiometry="1.000000"/>
			<speciesReference species="M_phe_L_c" stoichiometry="1.000000"/>
			<speciesReference species="M_trnaphe_c" stoichiometry="1.000000"/>
		</listOfReactants>
		<listOfProducts>
			<speciesReference species="M_amp_c" stoichiometry="1.000000"/>
			<speciesReference species="M_phetrna_c" stoichiometry="1.000000"/>
			<speciesReference species="M_ppi_c" stoichiometry="1.000000"/>
		</listOfProducts>
	</reaction>
	<reaction id="R_PIabc" name="R_phosphate_transport_via_ABC_system" reversible="false">
		<notes>
			<html:p>GENE_ASSOCIATION: ( 31  and  32  and  33  and  34 )</html:p>
			<html:p>PROTEIN_ASSOCIATION: PstABCS</html:p>
			<html:p>SUBSYSTEM: S_Transport</html:p>
			<html:p>PROTEIN_CLASS: </html:p>
		</notes>
		<listOfReactants>
			<speciesReference species="M_atp_c" stoichiometry="1.000000"/>
			<speciesReference species="M_h2o_c" stoichiometry="1.000000"/>
			<speciesReference species="M_pi_e" stoichiometry="1.000000"/>
		</listOfReactants>
		<listOfProducts>
			<speciesReference species="M_adp_c" stoichiometry="1.000000"/>
			<speciesReference species="M_h_c" stoichiometry="1.000000"/>
			<speciesReference species="M_pi_c" stoichiometry="2.000000"/>
		</listOfProducts>
	</reaction>
	<reaction id="R_PIt6" name="R_phosphate_transport_inout_via_proton_symporter" reversible="true">
		<notes>
			<html:p>GENE_ASSOCIATION: 8</html:p>
			<html:p>PROTEIN_ASSOCIATION: PitA</html:p>
			<html:p>SUBSYSTEM: S_Transport</html:p>
			<html:p>PROTEIN_CLASS: </html:p>
		</notes>
		<listOfReactants>
			<speciesReference species="M_h_e" stoichiometry="1.000000"/>
			<speciesReference species="M_pi_e" stoichiometry="1.000000"/>
		</listOfReactants>
		<listOfProducts>
			<speciesReference species="M_h_c" stoichiometry="1.000000"/>
			<speciesReference species="M_pi_c" stoichiometry="1.000000"/>
		</listOfProducts>
	</reaction>
	<reaction id="R_PMANM" name="R_phosphomannomutase" reversible="true">
		<notes>
			<html:p>GENE_ASSOCIATION: ( 114  or  120 )</html:p>
			<html:p>PROTEIN_ASSOCIATION: Pmgm1</html:p>
			<html:p>SUBSYSTEM: S_Energy_Metabolism</html:p>
			<html:p>PROTEIN_CLASS: 5.4.2.8</html:p>
		</notes>
		<listOfReactants>
			<speciesReference species="M_man1p_c" stoichiometry="1.000000"/>
		</listOfReactants>
		<listOfProducts>
			<speciesReference species="M_man6p_c" stoichiometry="1.000000"/>
		</listOfProducts>
	</reaction>
	<reaction id="R_PMDPHT" name="R_pyrimidine_phosphatase" reversible="false">
		<notes>
			<html:p>GENE_ASSOCIATION: 361</html:p>
			<html:p>PROTEIN_ASSOCIATION: Pmdpht</html:p>
			<html:p>SUBSYSTEM: S_Cofactor_and_Prostehtic_Group_Biosynthesis</html:p>
			<html:p>PROTEIN_CLASS: </html:p>
		</notes>
		<listOfReactants>
			<speciesReference species="M_5aprbu_c" stoichiometry="1.000000"/>
			<speciesReference species="M_h2o_c" stoichiometry="1.000000"/>
		</listOfReactants>
		<listOfProducts>
			<speciesReference species="M_4r5au_c" stoichiometry="1.000000"/>
			<speciesReference species="M_pi_c" stoichiometry="1.000000"/>
		</listOfProducts>
	</reaction>
	<reaction id="R_PMPK" name="R_phosphomethylpyrimidine_kinase" reversible="false">
		<notes>
			<html:p>GENE_ASSOCIATION: 421</html:p>
			<html:p>PROTEIN_ASSOCIATION: ThiD</html:p>
			<html:p>SUBSYSTEM: S_Cofactor_and_Prostehtic_Group_Biosynthesis</html:p>
			<html:p>PROTEIN_CLASS: 2.7.4.7</html:p>
		</notes>
		<listOfReactants>
			<speciesReference species="M_4ampm_c" stoichiometry="1.000000"/>
			<speciesReference species="M_atp_c" stoichiometry="1.000000"/>
		</listOfReactants>
		<listOfProducts>
			<speciesReference species="M_2mahmp_c" stoichiometry="1.000000"/>
			<speciesReference species="M_adp_c" stoichiometry="1.000000"/>
		</listOfProducts>
	</reaction>
	<reaction id="R_PNTEH" name="R_Hydrolase_Class___RXN_R02973_" reversible="false">
		<notes>
			<html:p>GENE_ASSOCIATION: 127</html:p>
			<html:p>PROTEIN_ASSOCIATION: Phyd</html:p>
			<html:p>SUBSYSTEM: S_Cofactor_and_Prostehtic_Group_Biosynthesis</html:p>
			<html:p>PROTEIN_CLASS: </html:p>
		</notes>
		<listOfReactants>
			<speciesReference species="M_h2o_c" stoichiometry="1.000000"/>
			<speciesReference species="M_ptth_c" stoichiometry="1.000000"/>
		</listOfReactants>
		<listOfProducts>
			<speciesReference species="M_cysam_c" stoichiometry="1.000000"/>
			<speciesReference species="M_pnto_R_c" stoichiometry="1.000000"/>
		</listOfProducts>
	</reaction>
	<reaction id="R_PNTK" name="R_pantothenate_kinase" reversible="false">
		<notes>
			<html:p>GENE_ASSOCIATION: 83</html:p>
			<html:p>PROTEIN_ASSOCIATION: CoaA</html:p>
			<html:p>SUBSYSTEM: S_Cofactor_and_Prostehtic_Group_Biosynthesis</html:p>
			<html:p>PROTEIN_CLASS: 2.7.1.33</html:p>
		</notes>
		<listOfReactants>
			<speciesReference species="M_atp_c" stoichiometry="1.000000"/>
			<speciesReference species="M_pnto_R_c" stoichiometry="1.000000"/>
		</listOfReactants>
		<listOfProducts>
			<speciesReference species="M_4ppan_c" stoichiometry="1.000000"/>
			<speciesReference species="M_adp_c" stoichiometry="1.000000"/>
			<speciesReference species="M_h_c" stoichiometry="1.000000"/>
		</listOfProducts>
	</reaction>
	<reaction id="R_POR2" name="R_pyruvate_synthase" reversible="true">
		<notes>
			<html:p>GENE_ASSOCIATION: ( 181  and  182  and  183  and  184 )</html:p>
			<html:p>PROTEIN_ASSOCIATION: Pfor</html:p>
			<html:p>SUBSYSTEM: S_Citrate_Cycle__TCA_</html:p>
			<html:p>PROTEIN_CLASS: 1.2.7.1</html:p>
		</notes>
		<listOfReactants>
			<speciesReference species="M_coa_c" stoichiometry="1.000000"/>
			<speciesReference species="M_fdox_c" stoichiometry="2.000000"/>
			<speciesReference species="M_pyr_c" stoichiometry="1.000000"/>
		</listOfReactants>
		<listOfProducts>
			<speciesReference species="M_accoa_c" stoichiometry="1.000000"/>
			<speciesReference species="M_co2_c" stoichiometry="1.000000"/>
			<speciesReference species="M_fdred_c" stoichiometry="2.000000"/>
			<speciesReference species="M_h_c" stoichiometry="1.000000"/>
		</listOfProducts>
	</reaction>
	<reaction id="R_PPA" name="R_inorganic_diphosphatase" reversible="false">
		<notes>
			<html:p>GENE_ASSOCIATION: 55</html:p>
			<html:p>PROTEIN_ASSOCIATION: Ppa</html:p>
			<html:p>SUBSYSTEM: S_Energy_Metabolism</html:p>
			<html:p>PROTEIN_CLASS: 3.6.1.1</html:p>
		</notes>
		<listOfReactants>
			<speciesReference species="M_h2o_c" stoichiometry="1.000000"/>
			<speciesReference species="M_ppi_c" stoichiometry="1.000000"/>
		</listOfReactants>
		<listOfProducts>
			<speciesReference species="M_h_c" stoichiometry="1.000000"/>
			<speciesReference species="M_pi_c" stoichiometry="2.000000"/>
		</listOfProducts>
	</reaction>
	<reaction id="R_PPA_1" name="R_inorganic_diphosphatase__one_proton_translocation_" reversible="false">
		<notes>
			<html:p>GENE_ASSOCIATION: ( 204  or  200 )</html:p>
			<html:p>PROTEIN_ASSOCIATION: Ppa1</html:p>
			<html:p>SUBSYSTEM: S_Transport</html:p>
			<html:p>PROTEIN_CLASS: 3.6.1.1</html:p>
		</notes>
		<listOfReactants>
			<speciesReference species="M_h2o_c" stoichiometry="1.000000"/>
			<speciesReference species="M_ppi_c" stoichiometry="1.000000"/>
		</listOfReactants>
		<listOfProducts>
			<speciesReference species="M_pi_c" stoichiometry="2.000000"/>
			<speciesReference species="M_h_e" stoichiometry="1.000000"/>
		</listOfProducts>
	</reaction>
[truncated: 70,369 more chars]
